# Supplementary material for: A hybrid de novo genome assembly of the honeybee, Apis mellifera, with chromosome-length scaffolds
Source: BMC Genomics. 2019 Apr 8;20:275. doi: 10.1186/s12864-019-5642-0 (PMC6454739; doi:10.1186/s12864-019-5642-0)
Supplement: Supplementary file 1 — Table S1. Contigs and chromosomes in Amel_HAv3. Table S2. Hybrid assembly (Amel_HAv3) contig-level coordinates of genetic map markers from AmelMap3 [38]. Table S3. Summary of the congruence and conflict observed between the hybrid assembly (Amel_HAv3) and the genetic map markers from AmelMap3 [38]. Table S4. BUSCOs detected in Amel_HAv3 and Amel_4.5. Table S5. Features located in the mitochondrial sequence of Amel_HAv3. Table S6. Repeat density in Amel_HAv3 and Amel_4.5. Table S7. AluI and AvaI repeats in Amel_HAv3 and Amel_4.5. Table S8. Repeat density across different alignment regions between Amel_HAv3 and Amel_4.5. (XLSX 1350 kb) [file 12864_2019_5642_MOESM1_ESM.xlsx]

## Sheet: S1 Contigs and scaffolds in HA
Table S1. Contigs and chromosomes in the hybrid assembly (AmelHA_v3)
Nr	Chromosome	LG	Contig	Length	Start (on chr)	End (on chr)	Total	Orientation	Terminal telomeric TTAGGs in outer 1-2 10kbp window (n)	Comment
1	1	Group1	Group1_1	8055478	1	8055478	8055478	plus	538	Telomeric motif is reverse complement CCTAA
2	1	Group1	Group1_2	1778327	8065084	9843410	9833805	plus
3	1	Group1	Group1_3	7663964	9853224	17517187	17497769	plus
4	1	Group1	Group1_4	1015667	17549573	18565239	18513436	plus
5	1	Group1	Group1_5	246251	18567218	18813468	18759687	plus
6	1	Group1	Group1_6	1157058	18824649	19981706	19916745	plus
7	1	Group1	Group1_7	401431	19990377	20391807	20318176	plus
8	1	Group1	Group1_8	1187507	20392773	21580279	21505683	plus
9	1	Group1	Group1_9	2405177	21585149	23990325	23910860	plus
10	1	Group1	Group1_10	3755941	23990351	27746291	27666801	plus	1787
11	2	Group2	Group2_1	10684313	1	10684313	38351114	plus
12	2	Group2	Group2_2	5381094	10703563	16084656	43732208	plus	1917
13	3	Group3	Group3_1	3613577	1	3613577	47345785	plus
14	3	Group3	Group3_2	9976265	3638816	13615080	57322050	plus	2142
15	4	Group4	Group4_1	13400388	1	13400388	70722438	plus	1004
16	5	Group5	Group5_1	3923909	1	3923909	74646347	plus
17	5	Group5	Group5_2	327797	3937520	4265316	74974144	plus
18	5	Group5	Group5_3	1785444	4272350	6057793	76759588	plus
19	5	Group5	Group5_4	7804951	6087730	13892680	84564539	plus	-
20	6	Group6	Group6_1	2654414	1	2654414	87218953	plus
21	6	Group6	Group6_2	414083	2658657	3072739	87633036	plus
22	6	Group6	Group6_3	400641	3100471	3501111	88033677	plus
23	6	Group6	Group6_4	995925	3508363	4504287	89029602	plus
24	6	Group6	Group6_5	325655	4576040	4901694	89355257	plus
25	6	Group6	Group6_6	922621	4902362	5824982	90277878	plus
26	6	Group6	Group6_7	11936710	5847263	17783972	102214588	plus	335
27	7	Group7	Group7_1	6927672	1	6927672	109142260	plus
28	7	Group7	Group7_2	7265962	6927873	14193834	116408222	plus	1959
29	8	Group8	Group8_1	1338924	1	1338924	117747146	plus
30	8	Group8	Group8_2	697475	1374359	2071833	118444621	plus
31	8	Group8	Group8_3	1261960	2071859	3333818	119706581	plus
32	8	Group8	Group8_4	4158052	3338312	7496363	123864633	plus
33	8	Group8	Group8_5	5214247	7499000	12713246	129078880	plus	1994
34	9	Group9	Group9_1	2042361	1	2042361	131121241	plus
35	9	Group9	Group9_2	1858059	2042562	3900620	132979300	plus
36	9	Group9	Group9_3	8430054	3920855	12350908	141409354	plus	61
37	10	Group10	Group10_1	910472	1	910472	142319826	plus
38	10	Group10	Group10_2	396049	910673	1306721	142715875	plus
39	10	Group10	Group10_3	1119390	1651870	2771259	143835265	plus
40	10	Group10	Group10_4	204321	2771285	2975605	144039586	plus
41	10	Group10	Group10_5	407242	2975631	3382872	144446828	plus
42	10	Group10	Group10_6	661890	3382898	4044787	145108718	plus
43	10	Group10	Group10_7	1245009	4203492	5448500	146353727	plus
44	10	Group10	Group10_8	1619313	5615111	7234423	147973040	plus
45	10	Group10	Group10_9	1296707	7269724	8566430	149269747	plus
46	10	Group10	Group10_10	3775193	8580957	12356149	153044940	plus	1078
47	11	Group11	Group11_1	711314	1	711314	153756254	plus
48	11	Group11	Group11_2	4167020	723741	4890760	157923274	plus
49	11	Group11	Group11_3	3601245	4890961	8492205	161524519	plus
50	11	Group11	Group11_4	3189728	8616723	11806450	164714247	plus
51	11	Group11	Group11_5	4540390	11806651	16347040	169254637	plus	-
52	12	Group12	Group12_1	3025613	1	3025613	172280250	plus
53	12	Group12	Group12_2	5169567	3025814	8195380	177449817	plus
54	12	Group12	Group12_3	3303507	8207244	11510750	180753324	plus	393
55	13	Group13	Group13_1	3581884	1	3581884	184335208	plus
56	13	Group13	Group13_2	274570	3582085	3856654	184609778	plus
57	13	Group13	Group13_3	934170	3856855	4791024	185543948	plus
58	13	Group13	Group13_4	4622482	4791225	9413706	190166430	plus
59	13	Group13	Group13_5	1022142	9413732	10435873	191188572	plus
60	13	Group13	Group13_6	825413	10450547	11275959	192013985	plus	729
61	14	Group14	Group14_1	9677180	1	9677180	201691165	plus
62	14	Group14	Group14_2	417828	9677574	10095401	202108993	plus
63	14	Group14	Group14_3	571721	10095427	10667147	202680714	plus	1682
64	15	Group15	Group15_1	9531328	1	9531328	212212042	plus	529
65	16	Group16	Group16_1	4342047	1	4342047	216554089	plus
66	16	Group16	Group16_2	1650257	4398251	6048507	218204346	plus
67	16	Group16	Group16_3	1187622	6048533	7236154	219391968	plus	1510
68	mitochondrion	MT	MT_chr	16463	1	16463	219408431	plus
69	unplaced	GroupUN_248	GroupUN_248_contig	486424	1	486424	219894855	unknown
70	unplaced	GroupUN_243	GroupUN_243_contig	311729	1	311729	220206584	unknown
71	unplaced	GroupUN_13	GroupUN_13_contig	135299	1	135299	220341883	unknown
72	unplaced	GroupUN_250	GroupUN_250_contig	120678	1	120678	220462561	unknown
73	unplaced	GroupUN_246	GroupUN_246_contig	108641	1	108641	220571202	unknown
74	unplaced	GroupUN_244_associated_to_Group10	GroupUN_244_associated_to_Group10_contig	95284	1	95284	220666486	unknown
75	unplaced	GroupUN_247	GroupUN_247_contig	92661	1	92661	220759147	unknown
76	unplaced	GroupUN_251_associated_to_Group15	GroupUN_251_associated_to_Group15_contig	73585	1	73585	220832732	unknown
77	unplaced	GroupUN_9	GroupUN_9_contig	67993	1	67993	220900725	unknown
78	unplaced	GroupUN_53_associated_to_Group10	GroupUN_53_associated_to_Group10_contig	67784	1	67784	220968509	unknown
79	unplaced	GroupUN_138	GroupUN_138_contig	66170	1	66170	221034679	unknown
80	unplaced	GroupUN_252_associated_to_Group15	GroupUN_252_associated_to_Group15_contig	60178	1	60178	221094857	unknown
81	unplaced	GroupUN_88	GroupUN_88_contig	56955	1	56955	221151812	unknown
82	unplaced	GroupUN_11	GroupUN_11_contig	56125	1	56125	221207937	unknown
83	unplaced	GroupUN_226	GroupUN_226_contig	52669	1	52669	221260606	unknown
84	unplaced	GroupUN_3	GroupUN_3_contig	52614	1	52614	221313220	unknown
85	unplaced	GroupUN_245	GroupUN_245_contig	49658	1	49658	221362878	unknown
86	unplaced	GroupUN_44	GroupUN_44_contig	49463	1	49463	221412341	unknown
87	unplaced	GroupUN_210_associated_to_Group15	GroupUN_210_associated_to_Group15_contig	44541	1	44541	221456882	unknown
88	unplaced	GroupUN_41_associated_to_Group9	GroupUN_41_associated_to_Group9_contig	41535	1	41535	221498417	unknown
89	unplaced	GroupUN_81_associated_to_Group9	GroupUN_81_associated_to_Group9_contig	41302	1	41302	221539719	unknown
90	unplaced	GroupUN_109_associated_to_Group8	GroupUN_109_associated_to_Group8_contig	40502	1	40502	221580221	unknown
91	unplaced	GroupUN_15_associated_to_Group10	GroupUN_15_associated_to_Group10_contig	40446	1	40446	221620667	unknown
92	unplaced	GroupUN_173_associated_to_Group9	GroupUN_173_associated_to_Group9_contig	36819	1	36819	221657486	unknown
93	unplaced	GroupUN_63	GroupUN_63_contig	36375	1	36375	221693861	unknown
94	unplaced	GroupUN_21_associated_to_Group15	GroupUN_21_associated_to_Group15_contig	35216	1	35216	221729077	unknown
95	unplaced	GroupUN_64	GroupUN_64_contig	35188	1	35188	221764265	unknown
96	unplaced	GroupUN_77_associated_to_Group11	GroupUN_77_associated_to_Group11_contig	35169	1	35169	221799434	unknown
97	unplaced	GroupUN_188_associated_to_Group14	GroupUN_188_associated_to_Group14_contig	35111	1	35111	221834545	unknown
98	unplaced	GroupUN_135	GroupUN_135_contig	35066	1	35066	221869611	unknown
99	unplaced	GroupUN_111_associated_to_Group9	GroupUN_111_associated_to_Group9_contig	34851	1	34851	221904462	unknown
100	unplaced	GroupUN_164	GroupUN_164_contig	34587	1	34587	221939049	unknown
101	unplaced	GroupUN_8	GroupUN_8_contig	33215	1	33215	221972264	unknown
102	unplaced	GroupUN_161_associated_to_Group9	GroupUN_161_associated_to_Group9_contig	31367	1	31367	222003631	unknown
103	unplaced	GroupUN_240	GroupUN_240_contig	30843	1	30843	222034474	unknown
104	unplaced	GroupUN_17	GroupUN_17_contig	30250	1	30250	222064724	unknown
105	unplaced	GroupUN_2	GroupUN_2_contig	30129	1	30129	222094853	unknown
106	unplaced	GroupUN_175	GroupUN_175_contig	29747	1	29747	222124600	unknown
107	unplaced	GroupUN_141	GroupUN_141_contig	29482	1	29482	222154082	unknown
108	unplaced	GroupUN_146_associated_to_Group7	GroupUN_146_associated_to_Group7_contig	28852	1	28852	222182934	unknown
109	unplaced	GroupUN_84	GroupUN_84_contig	28672	1	28672	222211606	unknown
110	unplaced	GroupUN_69_associated_to_Group10	GroupUN_69_associated_to_Group10_contig	28018	1	28018	222239624	unknown
111	unplaced	GroupUN_58_associated_to_Group9	GroupUN_58_associated_to_Group9_contig	26837	1	26837	222266461	unknown
112	unplaced	GroupUN_143	GroupUN_143_contig	25512	1	25512	222291973	unknown
113	unplaced	GroupUN_204	GroupUN_204_contig	25272	1	25272	222317245	unknown
114	unplaced	GroupUN_151_associated_to_Group9	GroupUN_151_associated_to_Group9_contig	25258	1	25258	222342503	unknown
115	unplaced	GroupUN_12	GroupUN_12_contig	25068	1	25068	222367571	unknown
116	unplaced	GroupUN_136	GroupUN_136_contig	24920	1	24920	222392491	unknown
117	unplaced	GroupUN_132_associated_to_Group11	GroupUN_132_associated_to_Group11_contig	24644	1	24644	222417135	unknown
118	unplaced	GroupUN_27	GroupUN_27_contig	24433	1	24433	222441568	unknown
119	unplaced	GroupUN_157_associated_to_Group14	GroupUN_157_associated_to_Group14_contig	24040	1	24040	222465608	unknown
120	unplaced	GroupUN_168_associated_to_Group5	GroupUN_168_associated_to_Group5_contig	24036	1	24036	222489644	unknown
121	unplaced	GroupUN_26_associated_to_Group15	GroupUN_26_associated_to_Group15_contig	23974	1	23974	222513618	unknown
122	unplaced	GroupUN_71_associated_to_Group6	GroupUN_71_associated_to_Group6_contig	23870	1	23870	222537488	unknown
123	unplaced	GroupUN_97_associated_to_Group15	GroupUN_97_associated_to_Group15_contig	23660	1	23660	222561148	unknown
124	unplaced	GroupUN_223_associated_to_Group14	GroupUN_223_associated_to_Group14_contig	23138	1	23138	222584286	unknown
125	unplaced	GroupUN_16_associated_to_Group10	GroupUN_16_associated_to_Group10_contig	23084	1	23084	222607370	unknown
126	unplaced	GroupUN_134	GroupUN_134_contig	22440	1	22440	222629810	unknown
127	unplaced	GroupUN_43_associated_to_Group10	GroupUN_43_associated_to_Group10_contig	22283	1	22283	222652093	unknown
128	unplaced	GroupUN_74_associated_to_Group7	GroupUN_74_associated_to_Group7_contig	22142	1	22142	222674235	unknown
129	unplaced	GroupUN_249	GroupUN_249_contig	22117	1	22117	222696352	unknown
130	unplaced	GroupUN_95	GroupUN_95_contig	21816	1	21816	222718168	unknown
131	unplaced	GroupUN_172	GroupUN_172_contig	21696	1	21696	222739864	unknown
132	unplaced	GroupUN_193_associated_to_Group14	GroupUN_193_associated_to_Group14_contig	21568	1	21568	222761432	unknown
133	unplaced	GroupUN_117_associated_to_Group15	GroupUN_117_associated_to_Group15_contig	21566	1	21566	222782998	unknown
134	unplaced	GroupUN_180	GroupUN_180_contig	21305	1	21305	222804303	unknown
135	unplaced	GroupUN_20	GroupUN_20_contig	21201	1	21201	222825504	unknown
136	unplaced	GroupUN_4_associated_to_Group15	GroupUN_4_associated_to_Group15_contig	21197	1	21197	222846701	unknown
137	unplaced	GroupUN_126_associated_to_Group9	GroupUN_126_associated_to_Group9_contig	21066	1	21066	222867767	unknown
138	unplaced	GroupUN_194_associated_to_Group15	GroupUN_194_associated_to_Group15_contig	20686	1	20686	222888453	unknown
139	unplaced	GroupUN_218	GroupUN_218_contig	20251	1	20251	222908704	unknown
140	unplaced	GroupUN_153_associated_to_Group10	GroupUN_153_associated_to_Group10_contig	19998	1	19998	222928702	unknown
141	unplaced	GroupUN_24_associated_to_Group14	GroupUN_24_associated_to_Group14_contig	19329	1	19329	222948031	unknown
142	unplaced	GroupUN_150	GroupUN_150_contig	19259	1	19259	222967290	unknown
143	unplaced	GroupUN_155_associated_to_Group12	GroupUN_155_associated_to_Group12_contig	18902	1	18902	222986192	unknown
144	unplaced	GroupUN_229_associated_to_Group9	GroupUN_229_associated_to_Group9_contig	18487	1	18487	223004679	unknown
145	unplaced	GroupUN_199	GroupUN_199_contig	18419	1	18419	223023098	unknown	1177	Likely unplaced distal telomere
146	unplaced	GroupUN_70_associated_to_Group15	GroupUN_70_associated_to_Group15_contig	18305	1	18305	223041403	unknown
147	unplaced	GroupUN_181	GroupUN_181_contig	18185	1	18185	223059588	unknown
148	unplaced	GroupUN_102	GroupUN_102_contig	18077	1	18077	223077665	unknown
149	unplaced	GroupUN_110_associated_to_Group9	GroupUN_110_associated_to_Group9_contig	17222	1	17222	223094887	unknown
150	unplaced	GroupUN_209_associated_to_Group8	GroupUN_209_associated_to_Group8_contig	17180	1	17180	223112067	unknown
151	unplaced	GroupUN_187_associated_to_Group9	GroupUN_187_associated_to_Group9_contig	17173	1	17173	223129240	unknown
152	unplaced	GroupUN_128_associated_to_Group14	GroupUN_128_associated_to_Group14_contig	16882	1	16882	223146122	unknown
153	unplaced	GroupUN_211_associated_to_Group14	GroupUN_211_associated_to_Group14_contig	16054	1	16054	223162176	unknown
154	unplaced	GroupUN_222	GroupUN_222_contig	16045	1	16045	223178221	unknown
155	unplaced	GroupUN_254	GroupUN_254_contig	15883	1	15883	223194104	unknown
156	unplaced	GroupUN_7_associated_to_Group11	GroupUN_7_associated_to_Group11_contig	15620	1	15620	223209724	unknown	909	Ambiguous telomere: motif is reverse complement CCTAA, but it also contains 28 AluIs, typical for proximal telomeres
157	unplaced	GroupUN_1	GroupUN_1_contig	15496	1	15496	223225220	unknown
158	unplaced	GroupUN_98	GroupUN_98_contig	15213	1	15213	223240433	unknown
159	unplaced	GroupUN_80_associated_to_Group9	GroupUN_80_associated_to_Group9_contig	15042	1	15042	223255475	unknown
160	unplaced	GroupUN_160_associated_to_Group9	GroupUN_160_associated_to_Group9_contig	14758	1	14758	223270233	unknown
161	unplaced	GroupUN_206	GroupUN_206_contig	14627	1	14627	223284860	unknown
162	unplaced	GroupUN_170	GroupUN_170_contig	14459	1	14459	223299319	unknown
163	unplaced	GroupUN_186	GroupUN_186_contig	14416	1	14416	223313735	unknown
164	unplaced	GroupUN_79_associated_to_Group14	GroupUN_79_associated_to_Group14_contig	14188	1	14188	223327923	unknown
165	unplaced	GroupUN_60	GroupUN_60_contig	13890	1	13890	223341813	unknown
166	unplaced	GroupUN_46_associated_to_Group14	GroupUN_46_associated_to_Group14_contig	13857	1	13857	223355670	unknown
167	unplaced	GroupUN_140	GroupUN_140_contig	13542	1	13542	223369212	unknown
168	unplaced	GroupUN_198_associated_to_Group11	GroupUN_198_associated_to_Group11_contig	13246	1	13246	223382458	unknown	82	Telomeric motif is reverse complement CCTAA
169	unplaced	GroupUN_221	GroupUN_221_contig	13161	1	13161	223395619	unknown
170	unplaced	GroupUN_176	GroupUN_176_contig	12678	1	12678	223408297	unknown
171	unplaced	GroupUN_203	GroupUN_203_contig	12676	1	12676	223420973	unknown
172	unplaced	GroupUN_184_associated_to_Group7	GroupUN_184_associated_to_Group7_contig	12660	1	12660	223433633	unknown
173	unplaced	GroupUN_30_associated_to_Group14	GroupUN_30_associated_to_Group14_contig	12625	1	12625	223446258	unknown
174	unplaced	GroupUN_106_associated_to_Group14	GroupUN_106_associated_to_Group14_contig	12607	1	12607	223458865	unknown
175	unplaced	GroupUN_67	GroupUN_67_contig	12470	1	12470	223471335	unknown
176	unplaced	GroupUN_219	GroupUN_219_contig	12351	1	12351	223483686	unknown
177	unplaced	GroupUN_200	GroupUN_200_contig	12182	1	12182	223495868	unknown
178	unplaced	GroupUN_169	GroupUN_169_contig	12061	1	12061	223507929	unknown
179	unplaced	GroupUN_233_associated_to_Group8	GroupUN_233_associated_to_Group8_contig	11840	1	11840	223519769	unknown
180	unplaced	GroupUN_253	GroupUN_253_contig	11720	1	11720	223531489	unknown
181	unplaced	GroupUN_40_associated_to_Group9	GroupUN_40_associated_to_Group9_contig	11248	1	11248	223542737	unknown
182	unplaced	GroupUN_162	GroupUN_162_contig	11211	1	11211	223553948	unknown
183	unplaced	GroupUN_51_associated_to_Group14	GroupUN_51_associated_to_Group14_contig	11168	1	11168	223565116	unknown
184	unplaced	GroupUN_207_associated_to_Group9	GroupUN_207_associated_to_Group9_contig	11143	1	11143	223576259	unknown
185	unplaced	GroupUN_237_associated_to_Group15	GroupUN_237_associated_to_Group15_contig	10530	1	10530	223586789	unknown
186	unplaced	GroupUN_108	GroupUN_108_contig	10554	1	10554	223597343	unknown
187	unplaced	GroupUN_56	GroupUN_56_contig	9864	1	9864	223607207	unknown
188	unplaced	GroupUN_195	GroupUN_195_contig	9801	1	9801	223617008	unknown
189	unplaced	GroupUN_101	GroupUN_101_contig	9724	1	9724	223626732	unknown
190	unplaced	GroupUN_217_associated_to_Group14	GroupUN_217_associated_to_Group14_contig	9715	1	9715	223636447	unknown
191	unplaced	GroupUN_129	GroupUN_129_contig	9382	1	9382	223645829	unknown
192	unplaced	GroupUN_103	GroupUN_103_contig	9153	1	9153	223654982	unknown
193	unplaced	GroupUN_205_associated_to_Group15	GroupUN_205_associated_to_Group15_contig	9136	1	9136	223664118	unknown
194	unplaced	GroupUN_89	GroupUN_89_contig	9087	1	9087	223673205	unknown
195	unplaced	GroupUN_93_associated_to_Group14	GroupUN_93_associated_to_Group14_contig	8729	1	8729	223681934	unknown
196	unplaced	GroupUN_99	GroupUN_99_contig	8297	1	8297	223690231	unknown
197	unplaced	GroupUN_159	GroupUN_159_contig	8261	1	8261	223698492	unknown
198	unplaced	GroupUN_178	GroupUN_178_contig	8081	1	8081	223706573	unknown
199	unplaced	GroupUN_197	GroupUN_197_contig	8069	1	8069	223714642	unknown
200	unplaced	GroupUN_82	GroupUN_82_contig	7940	1	7940	223722582	unknown
201	unplaced	GroupUN_156	GroupUN_156_contig	7794	1	7794	223730376	unknown
202	unplaced	GroupUN_94	GroupUN_94_contig	7505	1	7505	223737881	unknown
203	unplaced	GroupUN_96	GroupUN_96_contig	7303	1	7303	223745184	unknown
204	unplaced	GroupUN_35	GroupUN_35_contig	7140	1	7140	223752324	unknown
205	unplaced	GroupUN_59	GroupUN_59_contig	7103	1	7103	223759427	unknown
206	unplaced	GroupUN_100	GroupUN_100_contig	7095	1	7095	223766522	unknown
207	unplaced	GroupUN_154	GroupUN_154_contig	6759	1	6759	223773281	unknown
208	unplaced	GroupUN_185_associated_to_Group9	GroupUN_185_associated_to_Group9_contig	6717	1	6717	223779998	unknown
209	unplaced	GroupUN_177	GroupUN_177_contig	5983	1	5983	223785981	unknown
210	unplaced	GroupUN_165_associated_to_Group15	GroupUN_165_associated_to_Group15_contig	5948	1	5948	223791929	unknown
211	unplaced	GroupUN_57	GroupUN_57_contig	5439	1	5439	223797368	unknown
212	unplaced	GroupUN_38_associated_to_Group15	GroupUN_38_associated_to_Group15_contig	5282	1	5282	223802650	unknown
213	unplaced	GroupUN_139	GroupUN_139_contig	5147	1	5147	223807797	unknown
214	unplaced	GroupUN_85	GroupUN_85_contig	5036	1	5036	223812833	unknown
215	unplaced	GroupUN_118	GroupUN_118_contig	5005	1	5005	223817838	unknown
216	unplaced	GroupUN_202	GroupUN_202_contig	4953	1	4953	223822791	unknown
217	unplaced	GroupUN_39_associated_to_Group15	GroupUN_39_associated_to_Group15_contig	4502	1	4502	223827293	unknown
218	unplaced	GroupUN_104	GroupUN_104_contig	4406	1	4406	223831699	unknown
219	unplaced	GroupUN_174_associated_to_Group9	GroupUN_174_associated_to_Group9_contig	4248	1	4248	223835947	unknown
220	unplaced	GroupUN_55_associated_to_Group2	GroupUN_55_associated_to_Group2_contig	3988	1	3988	223839935	unknown
221	unplaced	GroupUN_213	GroupUN_213_contig	3836	1	3836	223843771	unknown
222	unplaced	GroupUN_76	GroupUN_76_contig	3686	1	3686	223847457	unknown
223	unplaced	GroupUN_191_associated_to_Group11	GroupUN_191_associated_to_Group11_contig	3622	1	3622	223851079	unknown
224	unplaced	GroupUN_220_associated_to_Group15	GroupUN_220_associated_to_Group15_contig	3170	1	3170	223854249	unknown
225	unplaced	GroupUN_133_associated_to_Group15	GroupUN_133_associated_to_Group15_contig	3072	1	3072	223857321	unknown
226	unplaced	GroupUN_19_associated_to_Group15	GroupUN_19_associated_to_Group15_contig	2987	1	2987	223860308	unknown
227	unplaced	GroupUN_232	GroupUN_232_contig	2380	1	2380	223862688	unknown
228	unplaced	GroupUN_163	GroupUN_163_contig	2302	1	2302	223864990	unknown

## Sheet: S2 Genetic map markers
Table S2. Hybrid assembly (Amel_HAv3) contig-level coordinates of genetic map markers from AmelMap3 (Solignac et al. 2007)
Nr	Chrom	Scaffold (ApiMelv4.0)	Marker	Order (Chrom)	Primer #	Start (chrom)	Stop (chrom)	Primer orientation		Contig	Start (contig)	Stop (contig)
1	Group1	1	UNDW07H	1	1	19607	19585	Plus	Minus	Group1_1	19607	19585
2	Group1	1	UNDW07H	1	2	19274	19291	Plus	Plus	Group1_1	19274	19291
3	Group1	1	AP102	2	1	63850	63828	Plus	Minus	Group1_1	63850	63828
4	Group1	1	AP102	2	2	63719	63736	Plus	Plus	Group1_1	63719	63736
5	Group1	1	BI133	3	1	183757	183740	Plus	Minus	Group1_1	183757	183740
6	Group1	1	BI133	3	2	183558	183576	Plus	Plus	Group1_1	183558	183576
7	Group1	1	AC127	4	1	276575	276558	Plus	Minus	Group1_1	276575	276558
8	Group1	1	AC127	4	2	276401	276419	Plus	Plus	Group1_1	276401	276419
9	Group1	1	6413	5	1	285289	285308	Plus	Plus	Group1_1	285289	285308
10	Group1	1	6413	5	2	285391	285374	Plus	Minus	Group1_1	285391	285374
11	Group1	1	K0175	6	1	389365	389344	Plus	Minus	Group1_1	389365	389344
12	Group1	1	K0175	6	2	389148	389165	Plus	Plus	Group1_1	389148	389165
13	Group1	1	AP243	7	1	485918	485935	Plus	Plus	Group1_1	485918	485935
14	Group1	1	AP243	7	2	486170	486150	Plus	Minus	Group1_1	486170	486150
15	Group1	1	K0174	8	1	578014	577997	Plus	Minus	Group1_1	578014	577997
16	Group1	1	K0174	8	2	577799	577820	Plus	Plus	Group1_1	577799	577820
17	Group1	1	K0173	9	1	677885	677868	Plus	Minus	Group1_1	677885	677868
18	Group1	1	K0173	9	2	677757	677774	Plus	Plus	Group1_1	677757	677774
19	Group1	1	AC098	10	1	789259	789278	Plus	Plus	Group1_1	789259	789278
20	Group1	1	AC098	10	2	789403	789385	Plus	Minus	Group1_1	789403	789385
21	Group1	1	5874	11	1	906781	906802	Plus	Plus	Group1_1	906781	906802
22	Group1	1	5874	11	2	906973	906955	Plus	Minus	Group1_1	906973	906955
23	Group1	1	K0172	12	1	1016759	1016735	Plus	Minus	Group1_1	1016759	1016735
24	Group1	1	K0172	12	2	1016575	1016594	Plus	Plus	Group1_1	1016575	1016594
25	Group1	1	K0171B	13	1	1055935	1055908	Plus	Minus	Group1_1	1055935	1055908
26	Group1	1	K0171B	13	2	1055804	1055826	Plus	Plus	Group1_1	1055804	1055826
27	Group1	1	AT188	14	1	1211927	1211908	Plus	Minus	Group1_1	1211927	1211908
28	Group1	1	AT188	14	2	1211713	1211734	Plus	Plus	Group1_1	1211713	1211734
29	Group1	1	A079	15	1	1213168	1213186	Plus	Plus	Group1_1	1213168	1213186
30	NA	1	A079	15	2	NA	NA	NA	NA	NA	NA	NA
31	Group1	1	K0170	16	1	1310825	1310805	Plus	Minus	Group1_1	1310825	1310805
32	Group1	1	K0170	16	2	1310646	1310665	Plus	Plus	Group1_1	1310646	1310665
33	NA	2	K01110	17	1	NA	NA	NA	NA	NA	NA	NA
34	Group1	2	K01110	17	2	1406544	1406562	Plus	Plus	Group1_1	1406544	1406562
35	Group1	2	K0168	18	1	1547211	1547189	Plus	Minus	Group1_1	1547211	1547189
36	Group1	2	K0168	18	2	1547010	1547032	Plus	Plus	Group1_1	1547010	1547032
37	Group1	2	K0167	19	1	1634977	1634957	Plus	Minus	Group1_1	1634977	1634957
38	Group1	2	K0167	19	2	1634695	1634712	Plus	Plus	Group1_1	1634695	1634712
39	Group1	2	SV101	20	1	1672110	1672092	Plus	Minus	Group1_1	1672110	1672092
40	Group1	2	SV101	20	2	1671943	1671972	Plus	Plus	Group1_1	1671943	1671972
41	Group1	2	SV350	21	1	1731876	1731851	Plus	Minus	Group1_1	1731876	1731851
42	NA	2	SV350	21	2	NA	NA	NA	NA	NA	NA	NA
43	Group1	2	SV219	22	1	1732618	1732637	Plus	Plus	Group1_1	1732618	1732637
44	Group1	2	SV219	22	2	1732942	1732918	Plus	Minus	Group1_1	1732942	1732918
45	Group1	3	UN371	23	1	2156397	2156414	Plus	Plus	Group1_1	2156397	2156414
46	Group1	3	UN371	23	2	2156751	2156734	Plus	Minus	Group1_1	2156751	2156734
47	Group1	4	UN312B	24	1	1926733	1926757	Plus	Plus	Group1_1	1926733	1926757
48	Group1	4	UN312B	24	2	1926920	1926901	Plus	Minus	Group1_1	1926920	1926901
49	Group1	5	SV006	25	1	2260070	2260047	Plus	Minus	Group1_1	2260070	2260047
50	Group1	5	SV006	25	2	2259914	2259938	Plus	Plus	Group1_1	2259914	2259938
51	Group1	5	K0166	26	1	2395158	2395175	Plus	Plus	Group1_1	2395158	2395175
52	Group1	5	K0166	26	2	2395336	2395316	Plus	Minus	Group1_1	2395336	2395316
53	Group1	6	SV042	27	1	2536986	2537009	Plus	Plus	Group1_1	2536986	2537009
54	Group1	6	SV042	27	2	2537113	2537094	Plus	Minus	Group1_1	2537113	2537094
55	Group1	6	SV015	28	1	2537912	2537933	Plus	Plus	Group1_1	2537912	2537933
56	Group1	6	SV015	28	2	2538123	2538105	Plus	Minus	Group1_1	2538123	2538105
57	Group1	6	K0165	29	1	2591670	2591652	Plus	Minus	Group1_1	2591670	2591652
58	Group1	6	K0165	29	2	2591531	2591552	Plus	Plus	Group1_1	2591531	2591552
59	NA	6	AT137	30	1	NA	NA	NA	NA	NA	NA	NA
60	Group1	6	AT137	30	2	2656643	2656660	Plus	Plus	Group1_1	2656643	2656660
61	Group1	6	BI351	31	1	2694642	2694662	Plus	Plus	Group1_1	2694642	2694662
62	Group1	6	BI351	31	2	2694801	2694782	Plus	Minus	Group1_1	2694801	2694782
63	Group1	6	UN083T	32	1	2746115	2746132	Plus	Plus	Group1_1	2746115	2746132
64	Group1	6	UN083T	32	2	2746281	2746261	Plus	Minus	Group1_1	2746281	2746261
65	Group1	6	AP024	33	1	2772596	2772616	Plus	Plus	Group1_1	2772596	2772616
66	Group1	6	AP024	33	2	2772847	2772830	Plus	Minus	Group1_1	2772847	2772830
67	Group1	6	K0164	34	1	2868842	2868823	Plus	Minus	Group1_1	2868842	2868823
68	Group1	6	K0164	34	2	2868653	2868670	Plus	Plus	Group1_1	2868653	2868670
69	Group1	6	K0163	35	1	2963739	2963722	Plus	Minus	Group1_1	2963739	2963722
70	Group1	6	K0163	35	2	2963547	2963568	Plus	Plus	Group1_1	2963547	2963568
71	Group1	7	AC191	36	1	3060316	3060299	Plus	Minus	Group1_1	3060316	3060299
72	Group1	7	AC191	36	2	3060186	3060209	Plus	Plus	Group1_1	3060186	3060209
73	Group1	7	K0162	37	1	3099592	3099573	Plus	Minus	Group1_1	3099592	3099573
74	Group1	7	K0162	37	2	3099375	3099394	Plus	Plus	Group1_1	3099375	3099394
75	NA	7	BI239	38	1	NA	NA	NA	NA	NA	NA	NA
76	Group1	7	BI239	38	2	3136479	3136460	Plus	Minus	Group1_1	3136479	3136460
77	Group1	8	UN163	39	1	3424021	3424004	Plus	Minus	Group1_1	3424021	3424004
78	Group1	8	UN163	39	2	3061509	3061492	Plus	Minus	Group1_1	3061509	3061492
79	Group1	8	UN012	40	1	3474546	3474566	Plus	Plus	Group1_1	3474546	3474566
80	Group1	8	UN012	40	2	3474664	3474644	Plus	Minus	Group1_1	3474664	3474644
81	Group1	8	UN013	41	1	3727822	3727841	Plus	Plus	Group1_1	3727822	3727841
82	Group1	8	UN013	41	2	3727933	3727916	Plus	Minus	Group1_1	3727933	3727916
83	Group1	8	AT039	42	1	3768468	3768485	Plus	Plus	Group1_1	3768468	3768485
84	Group1	8	AT039	42	2	3768609	3768592	Plus	Minus	Group1_1	3768609	3768592
85	Group1	8	K0161	43	1	3794552	3794569	Plus	Plus	Group1_1	3794552	3794569
86	Group1	8	K0161	43	2	3794750	3794729	Plus	Minus	Group1_1	3794750	3794729
87	Group1	9	K0158	44	1	3989956	3989976	Plus	Plus	Group1_1	3989956	3989976
88	Group1	9	K0158	44	2	3990091	3990073	Plus	Minus	Group1_1	3990091	3990073
89	Group1	9	AC005	45	1	4028687	4028706	Plus	Plus	Group1_1	4028687	4028706
90	Group1	9	AC005	45	2	4028834	4028815	Plus	Minus	Group1_1	4028834	4028815
91	Group1	10	UN340H	46	1	3956802	3956782	Plus	Minus	Group1_1	3956802	3956782
92	Group1	10	UN340H	46	2	3956624	3956642	Plus	Plus	Group1_1	3956624	3956642
93	Group1	11	SV245	47	1	4417464	4417481	Plus	Plus	Group1_1	4417464	4417481
94	Group1	11	SV245	47	2	4417597	4417577	Plus	Minus	Group1_1	4417597	4417577
95	Group1	11	K0159	48	1	4195670	4195691	Plus	Plus	Group1_1	4195670	4195691
96	Group1	11	K0159	48	2	4196001	4195984	Plus	Minus	Group1_1	4196001	4195984
97	Group1	12	UN300T	49	1	4673501	4673518	Plus	Plus	Group1_1	4673501	4673518
98	Group1	12	UN300T	49	2	4673673	4673654	Plus	Minus	Group1_1	4673673	4673654
99	Group1	13	LAT2	50	1	4845471	4845453	Plus	Minus	Group1_1	4845471	4845453
100	NA	13	LAT2	50	2	NA	NA	NA	NA	NA	NA	NA
101	Group1	13	AP106	51	1	4902567	4902543	Plus	Plus	Group1_1	4902567	4902543
102	Group1	13	AP106	51	2	4902452	4902472	Plus	Plus	Group1_1	4902452	4902472
103	Group1	14	K0156	52	1	5003602	5003620	Plus	Plus	Group1_1	5003602	5003620
104	Group1	14	K0156	52	2	5003920	5003903	Plus	Minus	Group1_1	5003920	5003903
105	Group1	14	AP245	53	1	5052994	5053011	Plus	Plus	Group1_1	5052994	5053011
106	Group1	14	AP245	53	2	5053117	5053097	Plus	Minus	Group1_1	5053117	5053097
107	Group1	15	SV288	54	1	5104488	5104468	Plus	Minus	Group1_1	5104488	5104468
108	Group1	15	SV288	54	2	5104384	5104408	Plus	Plus	Group1_1	5104384	5104408
109	Group1	16	UN236B	55	1	5170564	5170583	Plus	Plus	Group1_1	5170564	5170583
110	Group1	16	UN236B	55	2	5170829	5170812	Plus	Minus	Group1_1	5170829	5170812
111	Group1	17	UN285	56	1	5411466	5411485	Plus	Plus	Group1_1	5411466	5411485
112	Group1	17	UN285	56	2	5410026	5410006	Plus	Minus	Group1_1	5410026	5410006
113	Group1	18	UN380	57	1	5537780	5537760	Plus	Minus	Group1_1	5537780	5537760
114	Group1	18	UN380	57	2	5537575	5537596	Plus	Plus	Group1_1	5537575	5537596
115	Group1	18	SV327	58	1	5629357	5629335	Plus	Minus	Group1_1	5629357	5629335
116	NA	18	SV327	58	2	NA	NA	NA	NA	NA	NA	NA
117	Group1	18	UN143B	59	1	5843515	5843534	Plus	Plus	Group1_1	5843515	5843534
118	Group1	18	UN143B	59	2	5843681	5843662	Plus	Minus	Group1_1	5843681	5843662
119	Group1	18	BI172	60	1	6010735	6010714	Plus	Minus	Group1_1	6010735	6010714
120	Group1	18	BI172	60	2	6010420	6010444	Plus	Plus	Group1_1	6010420	6010444
121	Group1	19	K0182R	61	1	6039951	6039931	Plus	Minus	Group1_1	6039951	6039931
122	Group1	19	K0182R	61	2	6039775	6039798	Plus	Plus	Group1_1	6039775	6039798
123	Group1	19	UN114	62	1	6206094	6206112	Plus	Plus	Group1_1	6206094	6206112
124	Group1	19	UN114	62	2	6206269	6206249	Plus	Minus	Group1_1	6206269	6206249
125	NA	21	UN239	63	1	NA	NA	NA	NA	NA	NA	NA
126	Group1	21	UN239	63	2	6352746	6352723	Plus	Minus	Group1_1	6352746	6352723
127	Group1	20	A009	64	1	6725814	6725835	Plus	Plus	Group1_1	6725814	6725835
128	Group1	20	A009	64	2	6725903	6725886	Plus	Minus	Group1_1	6725903	6725886
129	Group1	22	BI066	65	1	6765598	6765619	Plus	Plus	Group1_1	6765598	6765619
130	Group1	22	BI066	65	2	6765748	6765727	Plus	Minus	Group1_1	6765748	6765727
131	Group1	22	BI155	66	1	6778340	6778358	Plus	Plus	Group1_1	6778340	6778358
132	Group1	22	BI155	66	2	6778478	6778456	Plus	Minus	Group1_1	6778478	6778456
133	Group1	22	K0154T	67	1	6888476	6888497	Plus	Plus	Group1_1	6888476	6888497
134	Group1	22	K0154T	67	2	6888701	6888680	Plus	Minus	Group1_1	6888701	6888680
135	NA	23	AP047	68	1	NA	NA	NA	NA	NA	NA	NA
136	Group1	23	AP047	68	2	7000538	7000557	Plus	Plus	Group1_1	7000538	7000557
137	Group1	24	K0153	69	1	7134837	7134819	Plus	Minus	Group1_1	7134837	7134819
138	Group1	24	K0153	69	2	7134594	7134613	Plus	Plus	Group1_1	7134594	7134613
139	Group1	24	K0152	70	1	7252282	7252265	Plus	Minus	Group1_1	7252282	7252265
140	Group1	24	K0152	70	2	7252147	7252164	Plus	Plus	Group1_1	7252147	7252164
141	Group1	24	AP126	71	1	7373062	7373042	Plus	Minus	Group1_1	7373062	7373042
142	Group1	24	AP126	71	2	7372808	7372825	Plus	Plus	Group1_1	7372808	7372825
143	Group1	24	K01104B	72	1	7465080	7465100	Plus	Plus	Group1_1	7465080	7465100
144	Group1	24	K01104B	72	2	7465223	7465206	Plus	Minus	Group1_1	7465223	7465206
145	Group1	24	K01101	73	1	7551379	7551397	Plus	Plus	Group1_1	7551379	7551397
146	Group1	24	K01101	73	2	7551512	7551494	Plus	Minus	Group1_1	7551512	7551494
147	Group1	24	K0184	74	1	7566307	7566324	Plus	Plus	Group1_1	7566307	7566324
148	Group1	24	K0184	74	2	7566427	7566410	Plus	Minus	Group1_1	7566427	7566410
149	Group1	24	K0185B	75	1	7748610	7748630	Plus	Plus	Group1_1	7748610	7748630
150	Group1	24	K0185B	75	2	7748742	7748725	Plus	Minus	Group1_1	7748742	7748725
151	Group1	24	K0149Q	76	1	7848597	7848580	Plus	Minus	Group1_1	7848597	7848580
152	Group1	24	K0149Q	76	2	7848445	7848463	Plus	Plus	Group1_1	7848445	7848463
153	Group1	24	AP016	77	1	8151799	8151818	Plus	Plus	Group1_2	86716	86735
154	Group1	24	AP016	77	2	8151948	8151929	Plus	Minus	Group1_2	86865	86846
155	Group1	24	UN201	78	1	8281051	8281029	Plus	Minus	Group1_2	215968	215946
156	Group1	24	UN201	78	2	8280854	8280872	Plus	Plus	Group1_2	215771	215789
157	Group1	25	K0148B	79	1	8336428	8336404	Plus	Minus	Group1_2	271345	271321
158	Group1	25	K0148B	79	2	8336152	8336176	Plus	Plus	Group1_2	271069	271093
159	Group1	25	K0147	80	1	8425844	8425827	Plus	Minus	Group1_2	360761	360744
160	Group1	25	K0147	80	2	8425513	8425534	Plus	Plus	Group1_2	360430	360451
161	Group1	25	SV057	81	1	8532906	8532923	Plus	Plus	Group1_2	467823	467840
162	Group1	25	SV057	81	2	8533087	8533066	Plus	Minus	Group1_2	468004	467983
163	Group1	25	BI159	82	1	8535435	8535418	Plus	Minus	Group1_2	470352	470335
164	Group1	25	BI159	82	2	8535285	8535302	Plus	Plus	Group1_2	470202	470219
165	Group1	25	A034	83	1	8548261	8548242	Plus	Minus	Group1_2	483178	483159
166	Group1	25	A034	83	2	8548132	8548149	Plus	Plus	Group1_2	483049	483066
167	Group1	25	K01113	84	1	8586796	8586815	Plus	Plus	Group1_2	521713	521732
168	Group1	25	K01113	84	2	8586966	8586949	Plus	Minus	Group1_2	521883	521866
169	Group1	25	K0146	85	1	8639525	8639505	Plus	Plus	Group1_2	574442	574422
170	Group1	25	K0146	85	2	8639343	8639363	Plus	Plus	Group1_2	574260	574280
171	Group1	25	K0145	86	1	8741425	8741407	Plus	Minus	Group1_2	676342	676324
172	Group1	25	K0145	86	2	8741235	8741255	Plus	Plus	Group1_2	676152	676172
173	Group1	26	UN093B	87	1	8753624	8753606	Plus	Minus	Group1_2	688541	688523
174	Group1	26	UN093B	87	2	8753442	8753461	Plus	Plus	Group1_2	688359	688378
175	Group1	26	UN092	88	1	8962830	8962810	Plus	Minus	Group1_2	897747	897727
176	Group1	26	UN092	88	2	8962542	8962562	Plus	Plus	Group1_2	897459	897479
177	Group1	27	UN014B	89	1	9369000	9369017	Plus	Plus	Group1_2	1303917	1303934
178	Group1	27	UN014B	89	2	9369145	9369127	Plus	Minus	Group1_2	1304062	1304044
179	Group1	27	UN016	90	1	9677554	9677574	Plus	Plus	Group1_2	1612471	1612491
180	Group1	27	UN016	90	2	9677736	9677713	Plus	Minus	Group1_2	1612653	1612630
181	Group1	28	UN403B	91	1	9766298	9766274	Plus	Minus	Group1_2	1701215	1701191
182	Group1	28	UN403B	91	2	9765977	9765999	Plus	Plus	Group1_2	1700894	1700916
183	Group1	29	UN024T	92	1	9965495	9965520	Plus	Plus	Group1_3	112272	112297
184	Group1	29	UN024T	92	2	9965649	9965628	Plus	Minus	Group1_3	112426	112405
185	Group1	29	UN025	93	1	10163300	10163318	Plus	Plus	Group1_3	310077	310095
186	Group1	29	UN025	93	2	10163428	10163408	Plus	Minus	Group1_3	310205	310185
187	Group1	30	AT026	94	1	10223322	10223301	Plus	Plus	Group1_3	370099	370078
188	NA	30	AT026	94	2	NA	NA	NA	NA	NA	NA	NA
189	Group1	31	K0266	95	1	10230705	10230688	Plus	Minus	Group1_3	377482	377465
190	Group1	31	K0266	95	2	10230510	10230529	Plus	Plus	Group1_3	377287	377306
191	Group1	31	C1084	96	1	10259033	10259015	Plus	Minus	Group1_3	405810	405792
192	Group1	31	C1084	96	2	10258917	10258934	Plus	Plus	Group1_3	405694	405711
193	Group1	31	AP049	97	1	10267533	10267516	Plus	Minus	Group1_3	414310	414293
194	Group1	31	AP049	97	2	10267392	10267409	Plus	Plus	Group1_3	414169	414186
195	Group1	32	K0187	98	1	10397570	10397588	Plus	Plus	Group1_3	544347	544365
196	Group1	32	K0187	98	2	10397715	10397697	Plus	Minus	Group1_3	544492	544474
197	Group1	32	K0144	99	1	10447079	10447060	Plus	Minus	Group1_3	593856	593837
198	Group1	32	K0144	99	2	10446880	10446899	Plus	Plus	Group1_3	593657	593676
199	Group1	32	K01102	100	1	10744571	10744589	Plus	Plus	Group1_3	891348	891366
200	Group1	32	K01102	100	2	10744830	10744812	Plus	Minus	Group1_3	891607	891589
201	Group1	33	UN399	101	1	10906205	10906183	Plus	Minus	Group1_3	1052982	1052960
202	Group1	33	UN399	101	2	10905963	10905982	Plus	Plus	Group1_3	1052740	1052759
203	Group1	34	SV241	102	1	10942499	10942479	Plus	Minus	Group1_3	1089276	1089256
204	Group1	34	SV241	102	2	10942301	10942327	Plus	Plus	Group1_3	1089078	1089104
205	NA	34	BI118	103	1	NA	NA	NA	NA	NA	NA	NA
206	Group1	34	BI118	103	2	10966608	10966627	Plus	Plus	Group1_3	1113385	1113404
207	Group1	35	K0188	104	1	11036279	11036259	Plus	Minus	Group1_3	1183056	1183036
208	Group1	35	K0188	104	2	11035889	11035907	Plus	Plus	Group1_3	1182666	1182684
209	NA	35	SV084	105	1	NA	NA	NA	NA	NA	NA	NA
210	Group1	35	SV084	105	2	11148717	11148734	Plus	Plus	Group1_3	1295494	1295511
211	Group1	35	AT073	106	1	11204919	11204943	Plus	Plus	Group1_3	1351696	1351720
212	Group1	35	AT073	106	2	11205212	11205194	Plus	Minus	Group1_3	1351989	1351971
213	Group1	37	K0143	107	1	11299219	11299200	Plus	Minus	Group1_3	1445996	1445977
214	Group1	37	K0143	107	2	11298967	11298991	Plus	Plus	Group1_3	1445744	1445768
215	Group1	37	UN146	108	1	11324158	11324175	Plus	Plus	Group1_3	1470935	1470952
216	Group1	37	UN146	108	2	11324274	11324255	Plus	Minus	Group1_3	1471051	1471032
217	NA	37	K0189	109	1	NA	NA	NA	NA	NA	NA	NA
218	Group1	37	K0189	109	2	11431881	11431862	Plus	Minus	Group1_3	1578658	1578639
219	Group1	36	UNDW05	110	1	11465723	11465700	Plus	Minus	Group1_3	1612500	1612477
220	Group1	36	UNDW05	110	2	11465530	11465549	Plus	Plus	Group1_3	1612307	1612326
221	Group1	38	UN272	111	1	11852581	11852559	Plus	Minus	Group1_3	1999358	1999336
222	Group1	38	UN272	111	2	11852326	11852349	Plus	Plus	Group1_3	1999103	1999126
223	Group1	38	UN279B	112	1	11991545	11991521	Plus	Minus	Group1_3	2138322	2138298
224	Group1	38	UN279B	112	2	11991300	11991322	Plus	Plus	Group1_3	2138077	2138099
225	Group1	38	AP006	113	1	12034786	12034806	Plus	Plus	Group1_3	2181563	2181583
226	Group1	38	AP006	113	2	12034891	12034867	Plus	Minus	Group1_3	2181668	2181644
227	Group1	39	UN358	114	1	12125102	12125123	Plus	Plus	Group1_3	2271879	2271900
228	Group1	39	UN358	114	2	12125236	12125219	Plus	Minus	Group1_3	2272013	2271996
229	Group1	40	K0190	115	1	12162220	12162237	Plus	Plus	Group1_3	2308997	2309014
230	Group1	40	K0190	115	2	12162405	12162386	Plus	Minus	Group1_3	2309182	2309163
231	Group1	40	BI176	116	1	12422872	12422889	Plus	Plus	Group1_3	2569649	2569666
232	Group1	40	BI176	116	2	12423029	12423011	Plus	Minus	Group1_3	2569806	2569788
233	Group1	40	SV074	117	1	12495750	12495770	Plus	Plus	Group1_3	2642527	2642547
234	Group1	40	SV074	117	2	12495937	12495920	Plus	Minus	Group1_3	2642714	2642697
235	Group1	41	A030	118	1	12645526	12645509	Plus	Minus	Group1_3	2792303	2792286
236	Group1	41	A030	118	2	12645431	12645448	Plus	Plus	Group1_3	2792208	2792225
237	Group1	41	K0140	119	1	12812001	12812020	Plus	Plus	Group1_3	2958778	2958797
238	Group1	41	K0140	119	2	12812189	12812167	Plus	Minus	Group1_3	2958966	2958944
239	Group1	42	K0138	120	1	12938559	12938579	Plus	Plus	Group1_3	3085336	3085356
240	Group1	42	K0138	120	2	12938712	12938692	Plus	Minus	Group1_3	3085489	3085469
241	Group1	42	BI024	121	1	13021094	13021119	Plus	Plus	Group1_3	3167871	3167896
242	Group1	42	BI024	121	2	13021247	13021226	Plus	Minus	Group1_3	3168024	3168003
243	Group1	42	K0191	122	1	13203694	13203670	Plus	Minus	Group1_3	3350471	3350447
244	Group1	42	K0191	122	2	13203548	13203572	Plus	Plus	Group1_3	3350325	3350349
245	Group1	43	UN252H	123	1	13493638	13493666	Plus	Plus	Group1_3	3640415	3640443
246	Group1	43	UN252H	123	2	13493845	13493821	Plus	Minus	Group1_3	3640622	3640598
247	Group1	44	UN396	124	1	13257214	13257194	Plus	Minus	Group1_3	3403991	3403971
248	Group1	44	UN396	124	2	13257082	13257100	Plus	Plus	Group1_3	3403859	3403877
249	Group1	45	UN284	125	1	13648303	13648325	Plus	Plus	Group1_3	3795080	3795102
250	Group1	45	UN284	125	2	13648478	13648460	Plus	Minus	Group1_3	3795255	3795237
251	Group1	46	UN348	126	1	13707915	13707896	Plus	Minus	Group1_3	3854692	3854673
252	Group1	46	UN348	126	2	13707707	13707728	Plus	Plus	Group1_3	3854484	3854505
253	NA	47	UN369	127	1	NA	NA	NA	NA	NA	NA	NA
254	Group1	47	UN369	127	2	14248562	14248579	Plus	Plus	Group1_3	4395339	4395356
255	Group1	48	SV067	128	1	14380068	14380049	Plus	Minus	Group1_3	4526845	4526826
256	NA	48	SV067	128	2	NA	NA	NA	NA	NA	NA	NA
257	Group1	48	SV126	129	1	14430473	14430493	Plus	Plus	Group1_3	4577250	4577270
258	Group1	48	SV126	129	2	14430665	14430645	Plus	Minus	Group1_3	4577442	4577422
259	Group1	48	SV148	130	1	14430829	14430849	Plus	Plus	Group1_3	4577606	4577626
260	Group1	48	SV148	130	2	14430971	14430951	Plus	Minus	Group1_3	4577748	4577728
261	Group1	49	UN384T	131	1	13936705	13936677	Plus	Plus	Group1_3	4083482	4083454
262	Group1	49	UN384T	131	2	13936488	13936514	Plus	Plus	Group1_3	4083265	4083291
263	Group1	50	H031	132	1	14511068	14511048	Plus	Minus	Group1_3	4657845	4657825
264	Group1	50	H031	132	2	14510871	14510891	Plus	Plus	Group1_3	4657648	4657668
265	Group1	50	UN120N	133	1	14538082	14538064	Plus	Minus	Group1_3	4684859	4684841
266	Group1	50	UN120N	133	2	14537974	14537992	Plus	Plus	Group1_3	4684751	4684769
267	Group1	51	UN120B	134	1	14603486	14603467	Plus	Minus	Group1_3	4750263	4750244
268	Group1	51	UN120B	134	2	14603329	14603346	Plus	Plus	Group1_3	4750106	4750123
269	Group1	52	UN310	135	1	14646693	14646713	Plus	Plus	Group1_3	4793470	4793490
270	Group1	52	UN310	135	2	14646842	14646824	Plus	Minus	Group1_3	4793619	4793601
271	Group1	53	UN233	136	1	14862133	14862109	Plus	Minus	Group1_3	5008910	5008886
272	Group1	53	UN233	136	2	14861828	14861845	Plus	Plus	Group1_3	5008605	5008622
273	Group1	53	UN232B	137	1	15166802	15166775	Plus	Minus	Group1_3	5313579	5313552
274	Group1	53	UN232B	137	2	15166655	15166676	Plus	Plus	Group1_3	5313432	5313453
275	Group1	54	K0192	138	1	15222184	15222210	Plus	Plus	Group1_3	5368961	5368987
276	Group1	54	K0192	138	2	15222436	15222413	Plus	Minus	Group1_3	5369213	5369190
277	NA	54	AP207	139	1	NA	NA	NA	NA	NA	NA	NA
278	NA	54	AP207	139	2	NA	NA	NA	NA	NA	NA	NA
279	Group1	54	AT167	140	1	15490363	15490344	Plus	Minus	Group1_3	5637140	5637121
280	Group1	54	AT167	140	2	15490127	15490148	Plus	Plus	Group1_3	5636904	5636925
281	Group1	54	K0193	141	1	15531159	15531176	Plus	Plus	Group1_3	5677936	5677953
282	Group1	54	K0193	141	2	15531319	15531301	Plus	Minus	Group1_3	5678096	5678078
283	Group1	54	K0137T	142	1	15582564	15582543	Plus	Minus	Group1_3	5729341	5729320
284	Group1	54	K0137T	142	2	15582400	15582417	Plus	Plus	Group1_3	5729177	5729194
285	Group1	54	K0136	143	1	15597299	15597280	Plus	Minus	Group1_3	5744076	5744057
286	Group1	54	K0136	143	2	15597116	15597133	Plus	Plus	Group1_3	5743893	5743910
287	Group1	54	UN123	144	1	15855202	15855179	Plus	Minus	Group1_3	6001979	6001956
288	Group1	54	UN123	144	2	15854816	15854839	Plus	Plus	Group1_3	6001593	6001616
289	Group1	55	BI037	145	1	16036699	16036676	Plus	Minus	Group1_3	6183476	6183453
290	Group1	55	BI037	145	2	16036514	16036535	Plus	Plus	Group1_3	6183291	6183312
291	Group1	55	SV190	146	1	16083977	16083959	Plus	Minus	Group1_3	6230754	6230736
292	Group1	55	SV190	146	2	16083819	16083839	Plus	Plus	Group1_3	6230596	6230616
293	Group1	55	5373	147	1	16148174	16148151	Plus	Minus	Group1_3	6294951	6294928
294	Group1	55	5373	147	2	16147875	16147899	Plus	Plus	Group1_3	6294652	6294676
295	Group1	55	K0134B	148	1	16267617	16267600	Plus	Minus	Group1_3	6414394	6414377
296	Group1	55	K0134B	148	2	16267466	16267486	Plus	Plus	Group1_3	6414243	6414263
297	Group1	55	K0133	149	1	16367725	16367706	Plus	Minus	Group1_3	6514502	6514483
298	Group1	55	K0133	149	2	16367580	16367598	Plus	Plus	Group1_3	6514357	6514375
299	Group1	55	K0132	150	1	16453764	16453746	Plus	Minus	Group1_3	6600541	6600523
300	Group1	55	K0132	150	2	16453648	16453665	Plus	Plus	Group1_3	6600425	6600442
301	Group1	56	K0194	151	1	16610215	16610194	Plus	Minus	Group1_3	6756992	6756971
302	Group1	56	K0194	151	2	16610016	16610033	Plus	Plus	Group1_3	6756793	6756810
303	Group1	56	UN202B	152	1	16716709	16716688	Plus	Minus	Group1_3	6863486	6863465
304	Group1	56	UN202B	152	2	16716532	16716553	Plus	Plus	Group1_3	6863309	6863330
305	Group1	57	UN068	153	1	16806460	16806440	Plus	Minus	Group1_3	6953237	6953217
306	Group1	57	UN068	153	2	16806221	16806238	Plus	Plus	Group1_3	6952998	6953015
307	Group1	57	K01105B	154	1	16859176	16859198	Plus	Plus	Group1_3	7005953	7005975
308	Group1	57	K01105B	154	2	16859295	16859274	Plus	Minus	Group1_3	7006072	7006051
309	Group1	57	K01103	155	1	16904784	16904803	Plus	Plus	Group1_3	7051561	7051580
310	Group1	57	K01103	155	2	16905038	16905016	Plus	Minus	Group1_3	7051815	7051793
311	Group1	57	K01106	156	1	16956002	16956019	Plus	Plus	Group1_3	7102779	7102796
312	Group1	57	K01106	156	2	16956117	16956097	Plus	Minus	Group1_3	7102894	7102874
313	Group1	57	UN067	157	1	17011684	17011666	Plus	Minus	Group1_3	7158461	7158443
314	Group1	57	UN067	157	2	17011513	17011533	Plus	Plus	Group1_3	7158290	7158310
315	Group1	57	UN165B	158	1	17101530	17101547	Plus	Minus	Group1_3	7248307	7248324
316	Group1	57	UN165B	158	2	17101668	17101650	Plus	Minus	Group1_3	7248445	7248427
317	Group1	57	UN154	159	1	17372391	17372372	Plus	Minus	Group1_3	7519168	7519149
318	Group1	57	UN154	159	2	17372271	17372288	Plus	Plus	Group1_3	7519048	7519065
319	Group1	58	BI287	160	1	17457269	17457252	Plus	Minus	Group1_3	7604046	7604029
320	Group1	58	BI287	160	2	17457086	17457114	Plus	Plus	Group1_3	7603863	7603891
321	NA	59	K0131	161	1	NA	NA	NA	NA	NA	NA	NA
322	NA	59	K0131	161	2	NA	NA	NA	NA	NA	NA	NA
323	NA	59	AG25B	162	1	NA	NA	NA	NA	NA	NA	NA
324	Group1	59	AG25B	162	2	17699270	17699287	Plus	Plus	Group1_4	149698	149715
325	Group1	59	A060	163	1	17699538	17699555	Plus	Plus	Group1_4	149966	149983
326	Group1	59	A060	163	2	17699671	17699654	Plus	Minus	Group1_4	150099	150082
327	Group1	59	AT110	164	1	17779388	17779371	Plus	Minus	Group1_4	229816	229799
328	Group1	59	AT110	164	2	17779169	17779188	Plus	Plus	Group1_4	229597	229616
329	Group1	59	AG005A	165	1	17796067	17796084	Plus	Plus	Group1_4	246495	246512
330	Group1	59	AG005A	165	2	17796165	17796148	Plus	Minus	Group1_4	246593	246576
331	Group1	59	K0130	166	1	17870949	17870932	Plus	Minus	Group1_4	321377	321360
332	Group1	59	K0130	166	2	17870730	17870748	Plus	Plus	Group1_4	321158	321176
333	NA	59	AP271	167	1	NA	NA	NA	NA	NA	NA	NA
334	NA	59	AP271	167	2	NA	NA	NA	NA	NA	NA	NA
335	Group1	59	K0128	168	1	18200457	18200435	Plus	Minus	Group1_4	650885	650863
336	Group1	59	K0128	168	2	18200184	18200201	Plus	Plus	Group1_4	650612	650629
337	Group1	60	UN144Q	169	1	18422432	18422411	Plus	Minus	Group1_4	872860	872839
338	Group1	60	UN144Q	169	2	18422240	18422260	Plus	Plus	Group1_4	872668	872688
339	NA	61	AP170	170	1	NA	NA	NA	NA	NA	NA	NA
340	Group1	61	AP170	170	2	18642856	18642875	Plus	Plus	Group1_5	75639	75658
341	Group1	61	K0127	171	1	18779380	18779363	Plus	Minus	Group1_5	212163	212146
342	Group1	61	K0127	171	2	18779186	18779209	Plus	Plus	Group1_5	211969	211992
343	Group1	62	K0126	172	1	18885308	18885287	Plus	Minus	Group1_6	60660	60639
344	Group1	62	K0126	172	2	18884991	18885012	Plus	Plus	Group1_6	60343	60364
345	Group1	62	K0125	173	1	18994460	18994442	Plus	Minus	Group1_6	169812	169794
346	Group1	62	K0125	173	2	18994198	18994215	Plus	Plus	Group1_6	169550	169567
347	Group1	62	K0195	174	1	19095807	19095824	Plus	Plus	Group1_6	271159	271176
348	Group1	62	K0195	174	2	19095899	19095882	Plus	Minus	Group1_6	271251	271234
349	Group1	62	SV063	175	1	19168338	19168357	Plus	Plus	Group1_6	343690	343709
350	Group1	62	SV063	175	2	19168459	19168440	Plus	Plus	Group1_6	343811	343792
351	Group1	62	BI059	176	1	19202778	19202758	Plus	Minus	Group1_6	378130	378110
352	Group1	62	BI059	176	2	19202573	19202591	Plus	Plus	Group1_6	377925	377943
353	Group1	62	K0124	177	1	19291832	19291813	Plus	Minus	Group1_6	467184	467165
354	Group1	62	K0124	177	2	19291632	19291651	Plus	Plus	Group1_6	466984	467003
355	Group1	63	BE006	178	1	19335668	19335698	Plus	Plus	Group1_6	511020	511050
356	Group1	63	BE006	178	2	19335895	19335876	Plus	Minus	Group1_6	511247	511228
357	Group1	63	SV216	179	1	19369667	19369650	Plus	Minus	Group1_6	545019	545002
358	Group1	63	SV216	179	2	19369472	19369492	Plus	Plus	Group1_6	544824	544844
359	Group1	63	SV137	180	1	19377923	19377904	Plus	Minus	Group1_6	553275	553256
360	Group1	63	SV137	180	2	19377705	19377722	Plus	Plus	Group1_6	553057	553074
361	Group1	63	SV144	181	1	19379311	19379294	Plus	Minus	Group1_6	554663	554646
362	Group1	63	SV144	181	2	19379097	19379122	Plus	Plus	Group1_6	554449	554474
363	Group1	63	BI210	182	1	19382569	19382550	Plus	Minus	Group1_6	557921	557902
364	Group1	63	BI210	182	2	19382427	19382444	Plus	Plus	Group1_6	557779	557796
365	Group1	63	SV076	183	1	19409172	19409153	Plus	Minus	Group1_6	584524	584505
366	Group1	63	SV076	183	2	19408959	19408981	Plus	Plus	Group1_6	584311	584333
367	Group1	63	UN219	184	1	19473938	19473957	Plus	Plus	Group1_6	649290	649309
368	Group1	63	UN219	184	2	19474032	19474015	Plus	Minus	Group1_6	649384	649367
369	Group1	64	UN199	185	1	19759638	19759621	Plus	Minus	Group1_6	934990	934973
370	Group1	64	UN199	185	2	19759452	19759469	Plus	Plus	Group1_6	934804	934821
371	Group1	64	AP050	186	1	19804704	19804687	Plus	Minus	Group1_6	980056	980039
372	Group1	64	AP050	186	2	19804557	19804574	Plus	Plus	Group1_6	979909	979926
373	Group1	64	H003	187	1	19946183	19946203	Plus	Plus	Group1_6	1121535	1121555
374	Group1	64	H003	187	2	19946324	19946304	Plus	Minus	Group1_6	1121676	1121656
375	Group1	64	BI104	188	1	19951867	19951885	Plus	Plus	Group1_6	1127219	1127237
376	Group1	64	BI104	188	2	19952062	19952043	Plus	Minus	Group1_6	1127414	1127395
377	Group1	64	AT130	189	1	19967042	19967063	Plus	Plus	Group1_6	1142394	1142415
378	Group1	64	AT130	189	2	19967276	19967254	Plus	Minus	Group1_6	1142628	1142606
379	Group1	64	BI015	190	1	19997396	19997379	Plus	Minus	Group1_7	7020	7003
380	Group1	64	BI015	190	2	19997116	19997136	Plus	Plus	Group1_7	6740	6760
381	Group1	64	K0123	191	1	20147961	20147978	Plus	Plus	Group1_7	157585	157602
382	Group1	64	K0123	191	2	20148132	20148112	Plus	Minus	Group1_7	157756	157736
383	Group1	64	SV119	192	1	20272377	20272398	Plus	Plus	Group1_7	282001	282022
384	Group1	64	SV119	192	2	20272504	20272483	Plus	Minus	Group1_7	282128	282107
385	Group1	64	SV016	193	1	20274788	20274771	Plus	Minus	Group1_7	284412	284395
386	Group1	64	SV016	193	2	20274665	20274686	Plus	Plus	Group1_7	284289	284310
387	Group1	64	BI304	194	1	20275655	20275675	Plus	Plus	Group1_7	285279	285299
388	Group1	64	BI304	194	2	20275821	20275795	Plus	Minus	Group1_7	285445	285419
389	Group1	64	BI231	195	1	20282956	20282937	Plus	Minus	Group1_7	292580	292561
390	Group1	64	BI231	195	2	20282798	20282816	Plus	Plus	Group1_7	292422	292440
391	Group1	65	UN203R	196	1	20512781	20512802	Plus	Plus	Group1_8	120009	120030
392	Group1	65	UN203R	196	2	20512986	20512964	Plus	Minus	Group1_8	120214	120192
393	Group1	66	K0121	197	1	20714252	20714271	Plus	Plus	Group1_8	321480	321499
394	Group1	66	K0121	197	2	20714436	20714416	Plus	Minus	Group1_8	321664	321644
395	Group1	66	BI213	198	1	21892910	21892927	Plus	Plus	Group1_9	307762	307779
396	Group1	66	BI213	198	2	20866457	20866440	Plus	Minus	Group1_8	473685	473668
397	Group1	66	AT149	199	1	20904227	20904208	Plus	Minus	Group1_8	511455	511436
398	NA	66	AT149	199	2	NA	NA	NA	NA	NA	NA	NA
399	Group1	66	K0122	200	1	20983956	20983975	Plus	Plus	Group1_8	591184	591203
400	Group1	66	K0122	200	2	20984149	20984126	Plus	Minus	Group1_8	591377	591354
401	Group1	66	K1105	201	1	21088009	21087988	Plus	Minus	Group1_8	695237	695216
402	Group1	66	K1105	201	2	21087866	21087886	Plus	Plus	Group1_8	695094	695114
403	Group1	66	K01107	202	1	21319435	21319452	Plus	Plus	Group1_8	926663	926680
404	Group1	66	K01107	202	2	21319577	21319560	Plus	Minus	Group1_8	926805	926788
405	Group1	66	BI354	203	1	21463292	21463314	Plus	Plus	Group1_8	1070520	1070542
406	Group1	66	BI354	203	2	21463504	21463482	Plus	Minus	Group1_8	1070732	1070710
407	Group1	66	K0118	204	1	21610552	21610534	Plus	Minus	Group1_9	25404	25386
408	Group1	66	K0118	204	2	21610388	21610405	Plus	Plus	Group1_9	25240	25257
409	Group1	66	K0117	205	1	21762007	21761987	Plus	Minus	Group1_9	176859	176839
410	Group1	66	K0117	205	2	21761732	21761749	Plus	Plus	Group1_9	176584	176601
411	Group1	66	BI216	206	1	21810824	21810807	Plus	Minus	Group1_9	225676	225659
412	Group1	66	BI216	206	2	21810659	21810680	Plus	Plus	Group1_9	225511	225532
413	Group1	66	AT119	207	1	21834967	21834985	Plus	Plus	Group1_9	249819	249837
414	Group1	66	AT119	207	2	21835196	21835177	Plus	Minus	Group1_9	250048	250029
415	Group1	66	5329	208	1	21887168	21887187	Plus	Plus	Group1_9	302020	302039
416	Group1	66	5329	208	2	21887389	21887371	Plus	Minus	Group1_9	302241	302223
417	Group1	66	AP171	209	1	21910043	21910065	Plus	Plus	Group1_9	324895	324917
418	Group1	66	AP171	209	2	21910197	21910180	Plus	Minus	Group1_9	325049	325032
419	Group1	66	AP002	210	1	21950422	21950405	Plus	Minus	Group1_9	365274	365257
420	Group1	66	AP002	210	2	21950342	21950359	Plus	Plus	Group1_9	365194	365211
421	Group1	66	AP010	211	1	21959810	21959793	Plus	Minus	Group1_9	374662	374645
422	Group1	66	AP010	211	2	21959704	21959724	Plus	Plus	Group1_9	374556	374576
423	Group1	66	AP226	212	1	22002402	22002385	Plus	Minus	Group1_9	417254	417237
424	Group1	66	AP226	212	2	22002168	22002185	Plus	Plus	Group1_9	417020	417037
425	Group1	66	K0115	213	1	22364937	22364917	Plus	Minus	Group1_9	779789	779769
426	Group1	66	K0115	213	2	22364766	22364787	Plus	Plus	Group1_9	779618	779639
427	Group1	66	K0114	214	1	22401910	22401928	Plus	Plus	Group1_9	816762	816780
428	Group1	66	K0114	214	2	22401998	22401976	Plus	Minus	Group1_9	816850	816828
429	Group1	66	AC193	215	1	22440549	22440530	Plus	Minus	Group1_9	855401	855382
430	Group1	66	AC193	215	2	22440418	22440438	Plus	Plus	Group1_9	855270	855290
431	NA	66	AC194	216	1	NA	NA	NA	NA	NA	NA	NA
432	Group1	66	AC194	216	2	22455825	22455806	Plus	Minus	Group1_9	870677	870658
433	Group1	66	AP056	217	1	22523978	22523997	Plus	Plus	Group1_9	938830	938849
434	Group1	66	AP056	217	2	22524220	22524200	Plus	Minus	Group1_9	939072	939052
435	Group1	67	K0197B	218	1	22622184	22622167	Plus	Minus	Group1_9	1037036	1037019
436	Group1	67	K0197B	218	2	22622020	22622037	Plus	Plus	Group1_9	1036872	1036889
437	Group1	67	K0197T	219	1	22639833	22639816	Plus	Minus	Group1_9	1054685	1054668
438	Group1	67	K0197T	219	2	22639671	22639688	Plus	Plus	Group1_9	1054523	1054540
439	Group1	67	AT175	220	1	22676210	22676191	Plus	Minus	Group1_9	1091062	1091043
440	NA	67	AT175	220	2	NA	NA	NA	NA	NA	NA	NA
441	Group1	67	A077	221	1	22703204	22703187	Plus	Minus	Group1_9	1118056	1118039
442	Group1	67	A077	221	2	22703058	22703078	Plus	Minus	Group1_9	1117910	1117930
443	Group1	68	6241	222	1	22851056	22851076	Plus	Plus	Group1_9	1265908	1265928
444	Group1	68	6241	222	2	22851182	22851162	Plus	Minus	Group1_9	1266034	1266014
445	Group1	68	UN328	223	1	22975139	22975156	Plus	Plus	Group1_9	1389991	1390008
446	Group1	68	UN328	223	2	22975308	22975291	Plus	Minus	Group1_9	1390160	1390143
447	Group1	69	K0113	224	1	22982551	22982533	Plus	Minus	Group1_9	1397403	1397385
448	Group1	69	K0113	224	2	22982414	22982433	Plus	Plus	Group1_9	1397266	1397285
449	Group1	70	AP080	225	1	23125284	23125301	Plus	Plus	Group1_9	1540136	1540153
450	Group1	70	AP080	225	2	23125419	23125402	Plus	Minus	Group1_9	1540271	1540254
451	Group1	70	SV235	226	1	23126068	23126088	Plus	Plus	Group1_9	1540920	1540940
452	Group1	70	SV235	226	2	23126203	23126176	Plus	Minus	Group1_9	1541055	1541028
453	Group1	71	SV323	227	1	23200682	23200701	Plus	Plus	Group1_9	1615534	1615553
454	Group1	71	SV323	227	2	23200808	23200791	Plus	Minus	Group1_9	1615660	1615643
455	Group1	71	LAT1	228	1	23201320	23201341	Plus	Plus	Group1_9	1616172	1616193
456	Group1	71	LAT1	228	2	23201548	23201527	Plus	Minus	Group1_9	1616400	1616379
457	Group1	71	BI319	229	1	23233929	23233947	Plus	Plus	Group1_9	1648781	1648799
458	Group1	71	BI319	229	2	23234138	23234120	Plus	Minus	Group1_9	1648990	1648972
459	Group1	71	K0112	230	1	23345688	23345671	Plus	Minus	Group1_9	1760540	1760523
460	Group1	71	K0112	230	2	23345547	23345574	Plus	Plus	Group1_9	1760399	1760426
461	NA	71	K0111	231	1	NA	NA	NA	NA	NA	NA	NA
462	Group1	71	K0111	231	2	23463856	23463873	Plus	Plus	Group1_9	1878708	1878725
463	Group1	71	AC119	232	1	23569537	23569516	Plus	Minus	Group1_9	1984389	1984368
464	Group1	71	AC119	232	2	23569408	23569428	Plus	Plus	Group1_9	1984260	1984280
465	Group1	71	6199	233	1	23774328	23774345	Plus	Plus	Group1_9	2189180	2189197
466	NA	71	6199	233	2	NA	NA	NA	NA	NA	NA	NA
467	NA	72	BI041	234	1	NA	NA	NA	NA	NA	NA	NA
468	Group1	72	BI041	234	2	23847039	23847059	Plus	Plus	Group1_9	2261891	2261911
469	Group1	72	5708	235	1	23861776	23861756	Plus	Minus	Group1_9	2276628	2276608
470	Group1	72	5708	235	2	23861596	23861614	Plus	Plus	Group1_9	2276448	2276466
471	Group1	72	K0110	236	1	23976343	23976321	Plus	Minus	Group1_9	2391195	2391173
472	Group1	72	K0110	236	2	23976184	23976201	Plus	Plus	Group1_9	2391036	2391053
473	Group1	72	AP099	237	1	24028450	24028431	Plus	Minus	Group1_10	38100	38081
474	Group1	72	AP099	237	2	24028310	24028330	Plus	Plus	Group1_10	37960	37980
475	Group1	73	UN297	238	1	24263950	24263933	Plus	Minus	Group1_10	273600	273583
476	Group1	73	UN297	238	2	24263758	24263784	Plus	Plus	Group1_10	273408	273434
477	Group1	74	SV091	239	1	24285967	24285949	Plus	Minus	Group1_10	295617	295599
478	Group1	74	SV091	239	2	24285832	24285849	Plus	Plus	Group1_10	295482	295499
479	Group1	74	AP141	240	1	24457420	24457437	Plus	Plus	Group1_10	467070	467087
480	Group1	74	AP141	240	2	24457794	24457777	Plus	Minus	Group1_10	467444	467427
481	Group1	74	BI364	241	1	24568047	24568021	Plus	Minus	Group1_10	577697	577671
482	Group1	74	BI364	241	2	24567870	24567889	Plus	Plus	Group1_10	577520	577539
483	NA	75	AT142	242	1	NA	NA	NA	NA	NA	NA	NA
484	NA	75	AT142	242	2	NA	NA	NA	NA	NA	NA	NA
485	Group1	75	K0198	243	1	24927706	24927689	Plus	Minus	Group1_10	937356	937339
486	Group1	75	K0198	243	2	24927530	24927548	Plus	Plus	Group1_10	937180	937198
487	Group1	75	K0108	244	1	24992460	24992439	Plus	Minus	Group1_10	1002110	1002089
488	Group1	75	K0108	244	2	24992211	24992230	Plus	Plus	Group1_10	1001861	1001880
489	Group1	76	UN344B	245	1	25205173	25205190	Plus	Plus	Group1_10	1214823	1214840
490	Group1	76	UN344B	245	2	25205340	25205319	Plus	Minus	Group1_10	1214990	1214969
491	Group1	77	SV114	246	1	25278365	25278385	Plus	Plus	Group1_10	1288015	1288035
492	Group1	77	SV114	246	2	25278480	25278454	Plus	Minus	Group1_10	1288130	1288104
493	Group1	78	AT154	247	1	25356605	25356586	Plus	Minus	Group1_10	1366255	1366236
494	Group1	78	AT154	247	2	25356358	25356378	Plus	Plus	Group1_10	1366008	1366028
495	Group1	78	AV036A	248	1	25486581	25486558	Plus	Minus	Group1_10	1496231	1496208
496	Group1	78	AV036A	248	2	25486344	25486361	Plus	Plus	Group1_10	1495994	1496011
497	Group1	78	5590	249	1	25533732	25533752	Plus	Plus	Group1_10	1543382	1543402
498	Group1	78	5590	249	2	25533917	25533898	Plus	Minus	Group1_10	1543567	1543548
499	Group1	78	SV093	250	1	25617198	25617217	Plus	Plus	Group1_10	1626848	1626867
500	Group1	78	SV093	250	2	25617359	25617339	Plus	Minus	Group1_10	1627009	1626989
501	Group1	78	AP198	251	1	25657322	25657339	Plus	Plus	Group1_10	1666972	1666989
502	Group1	78	AP198	251	2	25657515	25657498	Plus	Minus	Group1_10	1667165	1667148
503	Group1	79	K0106	252	1	25952190	25952169	Plus	Minus	Group1_10	1961840	1961819
504	Group1	79	K0106	252	2	25951790	25951810	Plus	Plus	Group1_10	1961440	1961460
505	Group1	79	BI326	253	1	26077714	26077732	Plus	Plus	Group1_10	2087364	2087382
506	Group1	79	BI326	253	2	26077901	26077884	Plus	Minus	Group1_10	2087551	2087534
507	Group1	79	K0105	254	1	26166642	26166624	Plus	Minus	Group1_10	2176292	2176274
508	Group1	79	K0105	254	2	26166411	26166431	Plus	Plus	Group1_10	2176061	2176081
509	Group1	80	K0141	255	1	26199123	26199106	Plus	Minus	Group1_10	2208773	2208756
510	Group1	80	K0141	255	2	26198779	26198796	Plus	Plus	Group1_10	2208429	2208446
511	NA	81	6879	256	1	NA	NA	NA	NA	NA	NA	NA
512	Group1	81	6879	256	2	26250418	26250398	Plus	Minus	Group1_10	2260068	2260048
513	Group1	81	K0199	257	1	26310418	26310436	Plus	Plus	Group1_10	2320068	2320086
514	NA	81	K0199	257	2	NA	NA	NA	NA	NA	NA	NA
515	Group1	81	A043	258	1	26368791	26368809	Plus	Plus	Group1_10	2378441	2378459
516	Group1	81	A043	258	2	26368916	26368898	Plus	Minus	Group1_10	2378566	2378548
517	Group1	81	A056	259	1	26429871	26429854	Plus	Minus	Group1_10	2439521	2439504
518	Group1	81	A056	259	2	26429588	26429606	Plus	Plus	Group1_10	2439238	2439256
519	NA	82	5363	260	1	NA	NA	NA	NA	NA	NA	NA
520	Group1	82	5363	260	2	26574333	26574351	Plus	Plus	Group1_10	2583983	2584001
521	Group1	82	K0104	261	1	26686653	26686636	Plus	Minus	Group1_10	2696303	2696286
522	Group1	82	K0104	261	2	26686551	26686569	Plus	Plus	Group1_10	2696201	2696219
523	Group1	82	SV055	262	1	26811012	26811029	Plus	Plus	Group1_10	2820662	2820679
524	Group1	82	SV055	262	2	26811152	26811135	Plus	Minus	Group1_10	2820802	2820785
525	Group1	82	SV299	263	1	26819219	26819236	Plus	Plus	Group1_10	2828869	2828886
526	Group1	82	SV299	263	2	26819356	26819339	Plus	Minus	Group1_10	2829006	2828989
527	Group1	82	SV129	264	1	26849842	26849818	Plus	Minus	Group1_10	2859492	2859468
528	Group1	82	SV129	264	2	26849657	26849674	Plus	Plus	Group1_10	2859307	2859324
529	Group1	82	A040	265	1	26895274	26895292	Plus	Plus	Group1_10	2904924	2904942
530	Group1	82	A040	265	2	26895406	26895387	Plus	Minus	Group1_10	2905056	2905037
531	Group1	82	5982	266	1	26978442	26978467	Plus	Plus	Group1_10	2988092	2988117
532	Group1	82	5982	266	2	26978671	26978652	Plus	Minus	Group1_10	2988321	2988302
533	Group1	82	AP055	267	1	27006548	27006529	Plus	Minus	Group1_10	3016198	3016179
534	Group1	82	AP055	267	2	27006375	27006394	Plus	Plus	Group1_10	3016025	3016044
535	Group1	82	AP001	268	1	27188074	27188092	Plus	Plus	Group1_10	3197724	3197742
536	Group1	82	AP001	268	2	27188313	27188295	Plus	Minus	Group1_10	3197963	3197945
537	Group1	82	AP124	269	1	27313116	27313093	Plus	Minus	Group1_10	3322766	3322743
538	Group1	82	AP124	269	2	27312968	27312988	Plus	Plus	Group1_10	3322618	3322638
539	Group1	82	AC146	270	1	27327903	27327924	Plus	Plus	Group1_10	3337553	3337574
540	Group1	82	AC146	270	2	27328122	27328103	Plus	Minus	Group1_10	3337772	3337753
541	Group1	82	K0101	271	1	27521292	27521274	Plus	Minus	Group1_10	3530942	3530924
542	Group1	82	K0101	271	2	27521102	27521121	Plus	Plus	Group1_10	3530752	3530771
543	Group1	83	K01115	272	1	27587896	27587878	Plus	Minus	Group1_10	3597546	3597528
544	Group1	83	K01115	272	2	27587741	27587761	Plus	Plus	Group1_10	3597391	3597411
545	Group1	83	UN283	273	1	27576575	27576599	Plus	Minus	Group1_10	3586225	3586249
546	Group1	83	UN283	273	2	27576715	27576694	Plus	Minus	Group1_10	3586365	3586344
547	Group2	1	UN389	1	1	430794	430775	Plus	Minus	Group2_1	430794	430775
548	Group2	1	UN389	1	2	430648	430667	Plus	Plus	Group2_1	430648	430667
549	Group2	2	UN349	2	1	495432	495451	Plus	Plus	Group2_1	495432	495451
550	Group2	2	UN349	2	2	495654	495632	Plus	Minus	Group2_1	495654	495632
551	Group2	3	UNDW06	3	1	2513229	2513253	Plus	Plus	Group2_1	2513229	2513253
552	Group2	3	UNDW06	3	2	2513501	2513478	Plus	Minus	Group2_1	2513501	2513478
553	Group2	4	UNDW18Q	4	1	719812	719840	Plus	Plus	Group2_1	719812	719840
554	Group2	4	UNDW18Q	4	2	720032	720007	Plus	Minus	Group2_1	720032	720007
555	Group2	5	K0262B	5	1	786841	786819	Plus	Minus	Group2_1	786841	786819
556	Group2	5	K0262B	5	2	786609	786626	Plus	Plus	Group2_1	786609	786626
557	Group2	5	SV286	6	1	869402	869425	Plus	Plus	Group2_1	869402	869425
558	Group2	5	SV286	6	2	869558	869539	Plus	Minus	Group2_1	869558	869539
559	Group2	2654	UNTEL	7	1	2027725	2027753	Plus	Plus	Group2_1	2027725	2027753
560	Group2	2654	UNTEL	7	2	2027918	2027889	Plus	Minus	Group2_1	2027918	2027889
561	Group2	6	BI353	8	1	2383323	2383354	Plus	Plus	Group2_1	2383323	2383354
562	Group2	6	BI353	8	2	2608681	2608698	Plus	Plus	Group2_1	2608681	2608698
563	Group2	6	UN124	9	1	2614115	2614133	Plus	Plus	Group2_1	2614115	2614133
564	Group2	6	UN124	9	2	2614344	2614326	Plus	Minus	Group2_1	2614344	2614326
565	Group2	6	K0261	10	1	2792969	2792986	Plus	Plus	Group2_1	2792969	2792986
566	Group2	6	K0261	10	2	2793191	2793174	Plus	Minus	Group2_1	2793191	2793174
567	Group2	7	UN267	11	1	2894410	2894434	Plus	Plus	Group2_1	2894410	2894434
568	Group2	7	UN267	11	2	2894554	2894534	Plus	Minus	Group2_1	2894554	2894534
569	Group2	8	K0230B	12	1	3078507	3078488	Plus	Minus	Group2_1	3078507	3078488
570	Group2	8	K0230B	12	2	3078377	3078397	Plus	Plus	Group2_1	3078377	3078397
571	NA	9	K0229	13	1	NA	NA	NA	NA	NA	NA	NA
572	Group2	9	K0229	13	2	3228634	3228654	Plus	Plus	Group2_1	3228634	3228654
573	Group2	9	AT106	14	1	3354059	3354078	Plus	Plus	Group2_1	3354059	3354078
574	Group2	9	AT106	14	2	3354209	3354190	Plus	Minus	Group2_1	3354209	3354190
575	NA	9	AT054	15	1	NA	NA	NA	NA	NA	NA	NA
576	NA	9	AT054	15	2	NA	NA	NA	NA	NA	NA	NA
577	Group2	10	UN304	16	1	3526225	3526242	Plus	Plus	Group2_1	3526225	3526242
578	Group2	10	UN304	16	2	3526326	3526308	Plus	Minus	Group2_1	3526326	3526308
579	Group2	11	K0228	17	1	3667208	3667190	Plus	Minus	Group2_1	3667208	3667190
580	Group2	11	K0228	17	2	3667078	3667096	Plus	Plus	Group2_1	3667078	3667096
581	Group2	11	AP030	18	1	3772208	3772188	Plus	Minus	Group2_1	3772208	3772188
582	Group2	11	AP030	18	2	3772089	3772109	Plus	Plus	Group2_1	3772089	3772109
583	Group2	11	SV122	19	1	3857673	3857695	Plus	Plus	Group2_1	3857673	3857695
584	Group2	11	SV122	19	2	3857829	3857807	Plus	Minus	Group2_1	3857829	3857807
585	Group2	12	UNDW08	20	1	3910054	3910079	Plus	Plus	Group2_1	3910054	3910079
586	Group2	12	UNDW08	20	2	3910156	3910132	Plus	Minus	Group2_1	3910156	3910132
587	Group2	13	AT191	21	1	3953737	3953758	Plus	Plus	Group2_1	3953737	3953758
588	Group2	13	AT191	21	2	3953959	3953938	Plus	Minus	Group2_1	3953959	3953938
589	Group2	14	UN131B	22	1	4131175	4131156	Plus	Minus	Group2_1	4131175	4131156
590	Group2	14	UN131B	22	2	4130990	4131008	Plus	Plus	Group2_1	4130990	4131008
591	Group2	15	K0265B	23	1	4165696	4165676	Plus	Minus	Group2_1	4165696	4165676
592	Group2	15	K0265B	23	2	4165510	4165530	Plus	Plus	Group2_1	4165510	4165530
593	Group2	15	UN185	24	1	4366101	4366081	Plus	Minus	Group2_1	4366101	4366081
594	Group2	15	UN185	24	2	4365996	4366013	Plus	Plus	Group2_1	4365996	4366013
595	Group2	16	BI141	25	1	4632429	4632412	Plus	Minus	Group2_1	4632429	4632412
596	Group2	16	BI141	25	2	4632260	4632288	Plus	Plus	Group2_1	4632260	4632288
597	Group2	16	K0259	26	1	4783332	4783353	Plus	Plus	Group2_1	4783332	4783353
598	Group2	16	K0259	26	2	4783472	4783455	Plus	Minus	Group2_1	4783472	4783455
599	Group2	17	UN405T	27	1	4876710	4876727	Plus	Plus	Group2_1	4876710	4876727
600	Group2	17	UN405T	27	2	4877011	4876990	Plus	Minus	Group2_1	4877011	4876990
601	Group2	18	K0226	28	1	4943302	4943285	Plus	Minus	Group2_1	4943302	4943285
602	Group2	18	K0226	28	2	4943134	4943152	Plus	Plus	Group2_1	4943134	4943152
603	NA	18	AC062	29	1	NA	NA	NA	NA	NA	NA	NA
604	Group2	18	AC062	29	2	5081825	5081843	Plus	Plus	Group2_1	5081825	5081843
605	NA	19	BI311	30	1	NA	NA	NA	NA	NA	NA	NA
606	Group2	19	BI311	30	2	5287088	5287071	Plus	Minus	Group2_1	5287088	5287071
607	Group2	20	SV180	31	1	5381458	5381477	Plus	Plus	Group2_1	5381458	5381477
608	Group2	20	SV180	31	2	5381646	5381626	Plus	Minus	Group2_1	5381646	5381626
609	Group2	20	6858	32	1	5440321	5440300	Plus	Minus	Group2_1	5440321	5440300
610	Group2	20	6858	32	2	5440135	5440156	Plus	Plus	Group2_1	5440135	5440156
611	Group2	20	K0225	33	1	5560318	5560292	Plus	Minus	Group2_1	5560318	5560292
612	Group2	20	K0225	33	2	5560141	5560160	Plus	Plus	Group2_1	5560141	5560160
613	Group2	20	BI035	34	1	5712488	5712505	Plus	Plus	Group2_1	5712488	5712505
614	Group2	20	BI035	34	2	5712714	5712697	Plus	Minus	Group2_1	5712714	5712697
615	Group2	20	A042	35	1	5818146	5818128	Plus	Minus	Group2_1	5818146	5818128
616	Group2	20	A042	35	2	5818017	5818038	Plus	Plus	Group2_1	5818017	5818038
617	Group2	20	UN198	36	1	6094453	6094434	Plus	Minus	Group2_1	6094453	6094434
618	Group2	20	UN198	36	2	6094309	6094326	Plus	Plus	Group2_1	6094309	6094326
619	Group2	20	AP193	37	1	6189577	6189598	Plus	Plus	Group2_1	6189577	6189598
620	Group2	20	AP193	37	2	6189771	6189754	Plus	Minus	Group2_1	6189771	6189754
621	Group2	21	UN292	38	1	6254074	6254097	Plus	Plus	Group2_1	6254074	6254097
622	Group2	21	UN292	38	2	6254372	6254348	Plus	Minus	Group2_1	6254372	6254348
623	Group2	22	UN151	39	1	6524689	6524708	Plus	Plus	Group2_1	6524689	6524708
624	Group2	22	UN151	39	2	6524796	6524775	Plus	Minus	Group2_1	6524796	6524775
625	Group2	22	SV212	40	1	6739947	6739926	Plus	Minus	Group2_1	6739947	6739926
626	Group2	22	SV212	40	2	6739771	6739794	Plus	Plus	Group2_1	6739771	6739794
627	Group2	22	UN319B	41	1	6922490	6922469	Plus	Minus	Group2_1	6922490	6922469
628	Group2	22	UN319B	41	2	6922325	6922347	Plus	Plus	Group2_1	6922325	6922347
629	Group2	23	AT113	42	1	7061636	7061655	Plus	Plus	Group2_1	7061636	7061655
630	Group2	23	AT113	42	2	7061807	7061789	Plus	Minus	Group2_1	7061807	7061789
631	Group2	23	K0258	43	1	7099773	7099756	Plus	Minus	Group2_1	7099773	7099756
632	NA	23	K0258	43	2	NA	NA	NA	NA	NA	NA	NA
633	NA	23	5694	44	1	NA	NA	NA	NA	NA	NA	NA
634	Group2	23	5694	44	2	7143577	7143559	Plus	Minus	Group2_1	7143577	7143559
635	Group2	23	K0221	45	1	7323165	7323142	Plus	Minus	Group2_1	7323165	7323142
636	Group2	23	K0221	45	2	7323052	7323069	Plus	Plus	Group2_1	7323052	7323069
637	Group2	24	A032	46	1	7484721	7484738	Plus	Plus	Group2_1	7484721	7484738
638	Group2	24	A032	46	2	7484880	7484863	Plus	Minus	Group2_1	7484880	7484863
639	Group2	24	AP227	47	1	7562137	7562120	Plus	Minus	Group2_1	7562137	7562120
640	Group2	24	AP227	47	2	7562009	7562026	Plus	Plus	Group2_1	7562009	7562026
641	Group2	24	AT135	48	1	7666145	7666123	Plus	Minus	Group2_1	7666145	7666123
642	Group2	24	AT135	48	2	7665931	7665950	Plus	Plus	Group2_1	7665931	7665950
643	Group2	24	SV170	49	1	7796955	7796976	Plus	Plus	Group2_1	7796955	7796976
644	Group2	24	SV170	49	2	7797120	7797097	Plus	Minus	Group2_1	7797120	7797097
645	Group2	24	SV311	50	1	7798194	7798216	Plus	Minus	Group2_1	7798194	7798216
646	Group2	24	SV311	50	2	7798531	7798506	Plus	Minus	Group2_1	7798531	7798506
647	Group2	25	6045	51	1	7811734	7811717	Plus	Minus	Group2_1	7811734	7811717
648	Group2	25	6045	51	2	7811587	7811605	Plus	Plus	Group2_1	7811587	7811605
649	Group2	25	A033	52	1	7834783	7834766	Plus	Minus	Group2_1	7834783	7834766
650	Group2	25	A033	52	2	7834585	7834603	Plus	Plus	Group2_1	7834585	7834603
651	Group2	26	K0220	53	1	8086959	8086941	Plus	Minus	Group2_1	8086959	8086941
652	Group2	26	K0220	53	2	8086852	8086870	Plus	Plus	Group2_1	8086852	8086870
653	Group2	27	K0219	54	1	8196901	8196883	Plus	Minus	Group2_1	8196901	8196883
654	Group2	27	K0219	54	2	8196749	8196766	Plus	Plus	Group2_1	8196749	8196766
655	Group2	28	6702	55	1	8263250	8263226	Plus	Minus	Group2_1	8263250	8263226
656	Group2	28	6702	55	2	8263023	8263045	Plus	Plus	Group2_1	8263023	8263045
657	Group2	29	UN409	56	1	8336976	8336958	Plus	Minus	Group2_1	8336976	8336958
658	Group2	29	UN409	56	2	8336866	8336883	Plus	Plus	Group2_1	8336866	8336883
659	Group2	30	K0218	57	1	8452048	8452029	Plus	Minus	Group2_1	8452048	8452029
660	Group2	30	K0218	57	2	8451885	8451903	Plus	Plus	Group2_1	8451885	8451903
661	Group2	30	K0217	58	1	8554369	8554352	Plus	Minus	Group2_1	8554369	8554352
662	Group2	30	K0217	58	2	8554200	8554218	Plus	Plus	Group2_1	8554200	8554218
663	Group2	30	BI139	59	1	8619221	8619238	Plus	Plus	Group2_1	8619221	8619238
664	Group2	30	BI139	59	2	8619366	8619349	Plus	Minus	Group2_1	8619366	8619349
665	Group2	30	5585	60	1	8693920	8693903	Plus	Minus	Group2_1	8693920	8693903
666	Group2	30	5585	60	2	8693770	8693787	Plus	Plus	Group2_1	8693770	8693787
667	Group2	30	AC306	61	1	8874587	8874604	Plus	Plus	Group2_1	8874587	8874604
668	Group2	30	AC306	61	2	8874751	8874734	Plus	Minus	Group2_1	8874751	8874734
669	Group2	30	BI136	62	1	8921932	8921951	Plus	Plus	Group2_1	8921932	8921951
670	Group2	30	BI136	62	2	8922140	8922123	Plus	Minus	Group2_1	8922140	8922123
671	Group2	30	K0257	63	1	9049541	9049524	Plus	Minus	Group2_1	9049541	9049524
672	Group2	30	K0257	63	2	9049382	9049400	Plus	Plus	Group2_1	9049382	9049400
673	Group2	30	K0256T	64	1	9193847	9193829	Plus	Minus	Group2_1	9193847	9193829
674	Group2	30	K0256T	64	2	9193634	9193651	Plus	Plus	Group2_1	9193634	9193651
675	Group2	30	K0215	65	1	9383701	9383684	Plus	Minus	Group2_1	9383701	9383684
676	Group2	30	K0215	65	2	9383530	9383549	Plus	Plus	Group2_1	9383530	9383549
677	Group2	31	K0214	66	1	9708553	9708536	Plus	Minus	Group2_1	9708553	9708536
678	Group2	31	K0214	66	2	9708414	9708431	Plus	Plus	Group2_1	9708414	9708431
679	Group2	31	AC219	67	1	9803528	9803546	Plus	Plus	Group2_1	9803528	9803546
680	Group2	31	AC219	67	2	9803747	9803730	Plus	Minus	Group2_1	9803747	9803730
681	NA	31	AT194	68	1	NA	NA	NA	NA	NA	NA	NA
682	Group2	31	AT194	68	2	9925924	9925905	Plus	Minus	Group2_1	9925924	9925905
683	Group2	31	SV102	69	1	9947803	9947784	Plus	Minus	Group2_1	9947803	9947784
684	Group2	31	SV102	69	2	9947689	9947709	Plus	Plus	Group2_1	9947689	9947709
685	Group2	31	SV284	70	1	9952813	9952831	Plus	Plus	Group2_1	9952813	9952831
686	Group2	31	SV284	70	2	9953103	9953081	Plus	Minus	Group2_1	9953103	9953081
687	Group2	31	SV280	71	1	9959356	9959333	Plus	Minus	Group2_1	9959356	9959333
688	Group2	31	SV280	71	2	9959098	9959117	Plus	Plus	Group2_1	9959098	9959117
689	Group2	32	UNDW15B	72	1	10182247	10182273	Plus	Plus	Group2_1	10182247	10182273
690	Group2	32	UNDW15B	72	2	10182417	10182392	Plus	Minus	Group2_1	10182417	10182392
691	Group2	33	SV306	73	1	10285163	10285182	Plus	Plus	Group2_1	10285163	10285182
692	NA	33	SV306	73	2	NA	NA	NA	NA	NA	NA	NA
693	Group2	33	K0213	74	1	10407990	10408013	Plus	Plus	Group2_1	10407990	10408013
694	Group2	33	K0213	74	2	10387940	10387964	Plus	Plus	Group2_1	10387940	10387964
695	Group2	33	SV044	75	1	10496894	10496914	Plus	Plus	Group2_1	10496894	10496914
696	Group2	33	SV044	75	2	10497029	10497007	Plus	Minus	Group2_1	10497029	10497007
697	Group2	33	UN200	76	1	10550094	10550112	Plus	Plus	Group2_1	10550094	10550112
698	Group2	33	UN200	76	2	10550295	10550278	Plus	Minus	Group2_1	10550295	10550278
699	Group2	33	K0212	77	1	10628759	10628742	Plus	Minus	Group2_1	10628759	10628742
700	Group2	33	K0212	77	2	10628645	10628662	Plus	Plus	Group2_1	10628645	10628662
701	Group2	33	6661	78	1	10748246	10748267	Plus	Plus	Group2_2	44684	44705
702	Group2	33	6661	78	2	10748359	10748338	Plus	Minus	Group2_2	44797	44776
703	Group2	33	K0255	79	1	10880131	10880113	Plus	Minus	Group2_2	176569	176551
704	Group2	33	K0255	79	2	10880032	10880049	Plus	Plus	Group2_2	176470	176487
705	Group2	33	BI313	80	1	10884522	10884505	Plus	Minus	Group2_2	180960	180943
706	Group2	33	BI313	80	2	10884306	10884327	Plus	Plus	Group2_2	180744	180765
707	Group2	34	AP249	81	1	11032070	11032087	Plus	Plus	Group2_2	328508	328525
708	Group2	34	AP249	81	2	11032281	11032260	Plus	Minus	Group2_2	328719	328698
709	Group2	34	AT082	82	1	11205887	11205906	Plus	Plus	Group2_2	502325	502344
710	Group2	34	AT082	82	2	11206055	11206038	Plus	Minus	Group2_2	502493	502476
711	Group2	34	K0254	83	1	11254890	11254872	Plus	Minus	Group2_2	551328	551310
712	Group2	34	K0254	83	2	11254728	11254745	Plus	Plus	Group2_2	551166	551183
713	Group2	34	K0211	84	1	11296722	11296705	Plus	Minus	Group2_2	593160	593143
714	Group2	34	K0211	84	2	11296615	11296632	Plus	Plus	Group2_2	593053	593070
715	Group2	35	K0210	85	1	11366663	11366646	Plus	Minus	Group2_2	663101	663084
716	Group2	35	K0210	85	2	11366439	11366456	Plus	Plus	Group2_2	662877	662894
717	Group2	35	A082	86	1	11476314	11476332	Plus	Plus	Group2_2	772752	772770
718	Group2	35	A082	86	2	11476415	11476395	Plus	Minus	Group2_2	772853	772833
719	Group2	35	AP063	87	1	11496837	11496819	Plus	Minus	Group2_2	793275	793257
720	Group2	35	AP063	87	2	11496700	11496718	Plus	Plus	Group2_2	793138	793156
721	Group2	35	AP019	88	1	11509219	11509236	Plus	Plus	Group2_2	805657	805674
722	Group2	35	AP019	88	2	11509356	11509339	Plus	Minus	Group2_2	805794	805777
723	Group2	35	AT062	89	1	11675749	11675730	Plus	Minus	Group2_2	972187	972168
724	Group2	35	AT062	89	2	11675493	11675512	Plus	Plus	Group2_2	971931	971950
725	Group2	35	SV243	90	1	11748683	11748706	Plus	Plus	Group2_2	1045121	1045144
726	Group2	35	SV243	90	2	11748843	11748822	Plus	Minus	Group2_2	1045281	1045260
727	Group2	35	K0209B	91	1	11852630	11852611	Plus	Minus	Group2_2	1149068	1149049
728	Group2	35	K0209B	91	2	11852475	11852492	Plus	Plus	Group2_2	1148913	1148930
729	Group2	35	A008	92	1	12017147	12017128	Plus	Minus	Group2_2	1313585	1313566
730	NA	35	A008	92	2	NA	NA	NA	NA	NA	NA	NA
731	NA	35	6117	93	1	NA	NA	NA	NA	NA	NA	NA
732	Group2	35	6117	93	2	12063703	12063720	Plus	Plus	Group2_2	1360141	1360158
733	Group2	35	AC092	94	1	12184259	12184280	Plus	Plus	Group2_2	1480697	1480718
734	Group2	35	AC092	94	2	12184366	12184349	Plus	Minus	Group2_2	1480804	1480787
735	Group2	36	BE004	95	1	12270718	12270737	Plus	Plus	Group2_2	1567156	1567175
736	Group2	36	BE004	95	2	12270858	12270834	Plus	Minus	Group2_2	1567296	1567272
737	Group2	36	AT139	96	1	12349456	12349475	Plus	Plus	Group2_2	1645894	1645913
738	NA	36	AT139	96	2	NA	NA	NA	NA	NA	NA	NA
739	Group2	36	SV300	97	1	12414787	12414804	Plus	Plus	Group2_2	1711225	1711242
740	Group2	36	SV300	97	2	12415031	12415014	Plus	Minus	Group2_2	1711469	1711452
741	Group2	36	VJ272	98	1	12473979	12473998	Plus	Plus	Group2_2	1770417	1770436
742	Group2	36	VJ272	98	2	12474085	12474066	Plus	Minus	Group2_2	1770523	1770504
743	Group2	36	AT141	99	1	12517519	12517539	Plus	Plus	Group2_2	1813957	1813977
744	Group2	36	AT141	99	2	12517674	12517654	Plus	Minus	Group2_2	1814112	1814092
745	Group2	36	A002	100	1	12684596	12684578	Plus	Minus	Group2_2	1981034	1981016
746	NA	36	A002	100	2	NA	NA	NA	NA	NA	NA	NA
747	Group2	36	K0253	101	1	12789738	12789720	Plus	Minus	Group2_2	2086176	2086158
748	Group2	36	K0253	101	2	12789527	12789544	Plus	Plus	Group2_2	2085965	2085982
749	Group2	36	6111	102	1	12894312	12894287	Plus	Minus	Group2_2	2190750	2190725
750	NA	36	6111	102	2	NA	NA	NA	NA	NA	NA	NA
751	Group2	36	AC033	103	1	12962808	12962828	Plus	Plus	Group2_2	2259246	2259266
752	Group2	36	AC033	103	2	12962951	12962934	Plus	Minus	Group2_2	2259389	2259372
753	Group2	36	AT148	104	1	13048555	13048573	Plus	Plus	Group2_2	2344993	2345011
754	Group2	36	AT148	104	2	13048715	13048693	Plus	Minus	Group2_2	2345153	2345131
755	Group2	36	SV050	105	1	13109930	13109947	Plus	Plus	Group2_2	2406368	2406385
756	Group2	36	SV050	105	2	13110115	13110094	Plus	Minus	Group2_2	2406553	2406532
757	Group2	36	SV111	106	1	13114597	13114614	Plus	Plus	Group2_2	2411035	2411052
758	Group2	36	SV111	106	2	13114743	13114723	Plus	Minus	Group2_2	2411181	2411161
759	Group2	36	AL007	107	1	13183303	13183283	Plus	Minus	Group2_2	2479741	2479721
760	Group2	36	AL007	107	2	13183128	13183145	Plus	Plus	Group2_2	2479566	2479583
761	Group2	36	BI251	108	1	13240526	13240543	Plus	Plus	Group2_2	2536964	2536981
762	Group2	36	BI251	108	2	13240666	13240643	Plus	Minus	Group2_2	2537104	2537081
763	Group2	37	K0252	109	1	13332368	13332351	Plus	Minus	Group2_2	2628806	2628789
764	Group2	37	K0252	109	2	13332172	13332193	Plus	Plus	Group2_2	2628610	2628631
765	Group2	37	BI197	110	1	13597970	13597953	Plus	Minus	Group2_2	2894408	2894391
766	Group2	37	BI197	110	2	13597856	13597876	Plus	Plus	Group2_2	2894294	2894314
767	NA	38	AT134	111	1	NA	NA	NA	NA	NA	NA	NA
768	Group2	38	AT134	111	2	13770245	13770228	Plus	Minus	Group2_2	3066683	3066666
769	Group2	38	AP119	112	1	13788453	13788436	Plus	Minus	Group2_2	3084891	3084874
770	Group2	38	AP119	112	2	13788233	13788250	Plus	Plus	Group2_2	3084671	3084688
771	Group2	38	BI249	113	1	13790679	13790696	Plus	Plus	Group2_2	3087117	3087134
772	Group2	38	BI249	113	2	13790787	13790765	Plus	Minus	Group2_2	3087225	3087203
773	Group2	38	6195	114	1	13797936	13797953	Plus	Plus	Group2_2	3094374	3094391
774	Group2	38	6195	114	2	13798109	13798090	Plus	Minus	Group2_2	3094547	3094528
775	Group2	38	BI323	115	1	13857609	13857628	Plus	Plus	Group2_2	3154047	3154066
776	Group2	38	BI323	115	2	13857782	13857763	Plus	Minus	Group2_2	3154220	3154201
777	Group2	38	BI013	116	1	13892224	13892249	Plus	Plus	Group2_2	3188662	3188687
778	NA	38	BI013	116	2	NA	NA	NA	NA	NA	NA	NA
779	Group2	38	BI129	117	1	13893284	13893303	Plus	Plus	Group2_2	3189722	3189741
780	Group2	38	BI129	117	2	13893473	13893454	Plus	Minus	Group2_2	3189911	3189892
781	Group2	38	BI091	118	1	14117806	14117829	Plus	Plus	Group2_2	3414244	3414267
782	Group2	38	BI091	118	2	14117987	14117968	Plus	Minus	Group2_2	3414425	3414406
783	Group2	38	K0260T	119	1	14129091	14129112	Plus	Plus	Group2_2	3425529	3425550
784	Group2	38	K0260T	119	2	14129342	14129323	Plus	Minus	Group2_2	3425780	3425761
785	Group2	38	5465	120	1	14226864	14226881	Plus	Plus	Group2_2	3523302	3523319
786	NA	38	5465	120	2	NA	NA	NA	NA	NA	NA	NA
787	Group2	38	BI278	121	1	14276587	14276604	Plus	Plus	Group2_2	3573025	3573042
788	Group2	38	BI278	121	2	14276754	14276727	Plus	Minus	Group2_2	3573192	3573165
789	Group2	38	SV202	122	1	14284208	14284187	Plus	Minus	Group2_2	3580646	3580625
790	Group2	38	SV202	122	2	14284057	14284076	Plus	Plus	Group2_2	3580495	3580514
791	Group2	38	AP083	123	1	14340329	14340346	Plus	Plus	Group2_2	3636767	3636784
792	Group2	38	AP083	123	2	14340502	14340485	Plus	Minus	Group2_2	3636940	3636923
793	Group2	38	SV304	124	1	14415022	14415043	Plus	Plus	Group2_2	3711460	3711481
794	Group2	38	SV304	124	2	14415186	14415159	Plus	Minus	Group2_2	3711624	3711597
795	Group2	38	AT102	125	1	14464724	14464706	Plus	Minus	Group2_2	3761162	3761144
796	Group2	38	AT102	125	2	14464475	14464492	Plus	Plus	Group2_2	3760913	3760930
797	Group2	38	AP264	126	1	14581687	14581670	Plus	Minus	Group2_2	3878125	3878108
798	NA	38	AP264	126	2	NA	NA	NA	NA	NA	NA	NA
799	Group2	38	K0206	127	1	14827203	14827225	Plus	Plus	Group2_2	4123641	4123663
800	Group2	38	K0206	127	2	14827356	14827333	Plus	Minus	Group2_2	4123794	4123771
801	Group2	39	K0264	128	1	14856283	14856263	Plus	Minus	Group2_2	4152721	4152701
802	Group2	39	K0264	128	2	14856059	14856076	Plus	Plus	Group2_2	4152497	4152514
803	Group2	39	AP098	129	1	14977626	14977643	Plus	Plus	Group2_2	4274064	4274081
804	Group2	39	AP098	129	2	14977766	14977749	Plus	Minus	Group2_2	4274204	4274187
805	Group2	39	K0263	130	1	15064973	15064951	Plus	Minus	Group2_2	4361411	4361389
806	Group2	39	K0263	130	2	15064659	15064682	Plus	Plus	Group2_2	4361097	4361120
807	Group2	40	UN368	131	1	15145860	15145878	Plus	Plus	Group2_2	4442298	4442316
808	Group2	40	UN368	131	2	15146099	15146078	Plus	Minus	Group2_2	4442537	4442516
809	Group2	41	SV198	132	1	15267753	15267770	Plus	Plus	Group2_2	4564191	4564208
810	Group2	41	SV198	132	2	15267943	15267922	Plus	Minus	Group2_2	4564381	4564360
811	Group2	41	AP152	133	1	15329985	15330002	Plus	Plus	Group2_2	4626423	4626440
812	NA	41	AP152	133	2	NA	NA	NA	NA	NA	NA	NA
813	Group2	41	SV177	134	1	15347045	15347064	Plus	Plus	Group2_2	4643483	4643502
814	Group2	41	SV177	134	2	15347155	15347135	Plus	Minus	Group2_2	4643593	4643573
815	Group2	42	AT124	135	1	15488142	15488161	Plus	Plus	Group2_2	4784580	4784599
816	NA	42	AT124	135	2	NA	NA	NA	NA	NA	NA	NA
817	Group2	43	BI375	136	1	15642431	15642453	Plus	Plus	Group2_2	4938869	4938891
818	Group2	43	BI375	136	2	15642800	15642777	Plus	Minus	Group2_2	4939238	4939215
819	Group2	43	UN175	137	1	15766978	15766957	Plus	Minus	Group2_2	5063416	5063395
820	Group2	43	UN175	137	2	15766670	15766687	Plus	Plus	Group2_2	5063108	5063125
821	Group2	43	K0201	138	1	15777815	15777796	Plus	Minus	Group2_2	5074253	5074234
822	Group2	43	K0201	138	2	15777675	15777693	Plus	Plus	Group2_2	5074113	5074131
823	Group2	43	BI266	139	1	15847232	15847207	Plus	Minus	Group2_2	5143670	5143645
824	Group2	43	BI266	139	2	15846924	15846944	Plus	Plus	Group2_2	5143362	5143382
825	Group2	43	SV260	140	1	15852862	15852841	Plus	Minus	Group2_2	5149300	5149279
826	Group2	43	SV260	140	2	15852680	15852699	Plus	Plus	Group2_2	5149118	5149137
827	Group2	43	BI268	141	1	15855565	15855545	Plus	Minus	Group2_2	5152003	5151983
828	Group2	43	BI268	141	2	15855398	15855417	Plus	Plus	Group2_2	5151836	5151855
829	Group2	43	SV277	142	1	15962027	15962010	Plus	Minus	Group2_2	5258465	5258448
830	Group2	43	SV277	142	2	15961834	15961857	Plus	Plus	Group2_2	5258272	5258295
831	Group2	43	SV038	143	1	15983535	15983556	Plus	Plus	Group2_2	5279973	5279994
832	Group2	43	SV038	143	2	15983781	15983761	Plus	Minus	Group2_2	5280219	5280199
833	Group3	1	UN338	1	1	1439444	1439467	Plus	Plus	Group3_1	1439444	1439467
834	Group3	1	UN338	1	2	1439751	1439729	Plus	Minus	Group3_1	1439751	1439729
835	Group3	2	SV242	2	1	1547047	1547030	Plus	Minus	Group3_1	1547047	1547030
836	Group3	2	SV242	2	2	1546917	1546944	Plus	Plus	Group3_1	1546917	1546944
837	Group3	3	A023	3	1	1817362	1817344	Plus	Minus	Group3_1	1817362	1817344
838	Group3	3	A023	3	2	1817232	1817250	Plus	Plus	Group3_1	1817232	1817250
839	Group3	3	UN134	4	1	1911503	1911485	Plus	Minus	Group3_1	1911503	1911485
840	Group3	3	UN134	4	2	1911345	1911364	Plus	Plus	Group3_1	1911345	1911364
841	Group3	4	UN127	5	1	2026723	2026741	Plus	Plus	Group3_1	2026723	2026741
842	Group3	4	UN127	5	2	2026839	2026817	Plus	Minus	Group3_1	2026839	2026817
843	Group3	5	UN386	6	1	2142948	2142926	Plus	Minus	Group3_1	2142948	2142926
844	Group3	5	UN386	6	2	2142720	2142737	Plus	Plus	Group3_1	2142720	2142737
845	Group3	6	UN383	7	1	2265899	2265918	Plus	Plus	Group3_1	2265899	2265918
846	Group3	6	UN383	7	2	2265999	2265982	Plus	Minus	Group3_1	2265999	2265982
847	Group3	7	K0337	8	1	2391112	2391138	Plus	Plus	Group3_1	2391112	2391138
848	Group3	7	K0337	8	2	2391370	2391351	Plus	Minus	Group3_1	2391370	2391351
849	Group3	7	SV197	9	1	2525698	2525680	Plus	Minus	Group3_1	2525698	2525680
850	Group3	7	SV197	9	2	2525456	2525474	Plus	Plus	Group3_1	2525456	2525474
851	Group3	7	SV141	10	1	2526027	2526049	Plus	Plus	Group3_1	2526027	2526049
852	Group3	7	SV141	10	2	2526153	2526129	Plus	Minus	Group3_1	2526153	2526129
853	Group3	7	SV220	11	1	2545742	2545718	Plus	Minus	Group3_1	2545742	2545718
854	Group3	7	SV220	11	2	2545564	2545585	Plus	Plus	Group3_1	2545564	2545585
855	Group3	7	K0336	12	1	2598046	2598027	Plus	Minus	Group3_1	2598046	2598027
856	Group3	7	K0336	12	2	2597913	2597931	Plus	Plus	Group3_1	2597913	2597931
857	Group3	7	K0335	13	1	2612499	2612479	Plus	Minus	Group3_1	2612499	2612479
858	Group3	7	K0335	13	2	2612363	2612380	Plus	Plus	Group3_1	2612363	2612380
859	Group3	8	6790	14	1	2716339	2716356	Plus	Plus	Group3_1	2716339	2716356
860	NA	8	6790	14	2	NA	NA	NA	NA	NA	NA	NA
861	Group3	8	6230	15	1	2705090	2705109	Plus	Plus	Group3_1	2705090	2705109
862	Group3	8	6230	15	2	2705197	2705175	Plus	Minus	Group3_1	2705197	2705175
863	Group3	8	AT089	16	1	2819762	2819745	Plus	Minus	Group3_1	2819762	2819745
864	Group3	8	AT089	16	2	2819596	2819616	Plus	Plus	Group3_1	2819596	2819616
865	Group3	8	K0333	17	1	3031412	3031436	Plus	Plus	Group3_1	3031412	3031436
866	Group3	8	K0333	17	2	3031559	3031542	Plus	Minus	Group3_1	3031559	3031542
867	Group3	9	K0332	18	1	3057156	3057134	Plus	Minus	Group3_1	3057156	3057134
868	Group3	9	K0332	18	2	3056995	3057015	Plus	Plus	Group3_1	3056995	3057015
869	Group3	9	BI225	19	1	3113622	3113642	Plus	Plus	Group3_1	3113622	3113642
870	Group3	9	BI225	19	2	3113835	3113817	Plus	Minus	Group3_1	3113835	3113817
871	Group3	10	K0361B	20	1	3255346	3255318	Plus	Minus	Group3_1	3255346	3255318
872	Group3	10	K0361B	20	2	3255193	3255219	Plus	Plus	Group3_1	3255193	3255219
873	Group3	10	K0367	21	1	3314465	3314487	Plus	Plus	Group3_1	3314465	3314487
874	Group3	10	K0367	21	2	3314680	3314657	Plus	Minus	Group3_1	3314680	3314657
875	Group3	10	K0368	22	1	3362089	3362112	Plus	Plus	Group3_1	3362089	3362112
876	Group3	10	K0368	22	2	3362307	3362282	Plus	Minus	Group3_1	3362307	3362282
877	Group3	10	K0358	23	1	3400469	3400449	Plus	Minus	Group3_1	3400469	3400449
878	Group3	10	K0358	23	2	3400294	3400313	Plus	Plus	Group3_1	3400294	3400313
879	Group3	10	BI090	24	1	3431659	3431676	Plus	Plus	Group3_1	3431659	3431676
880	Group3	10	BI090	24	2	3431742	3431719	Plus	Minus	Group3_1	3431742	3431719
881	NA	10	SV211	25	1	NA	NA	NA	NA	NA	NA	NA
882	Group3	10	SV211	25	2	3449649	3449624	Plus	Minus	Group3_1	3449649	3449624
883	Group3	10	AP179	26	1	3570915	3570898	Plus	Minus	Group3_1	3570915	3570898
884	Group3	10	AP179	26	2	3570776	3570795	Plus	Plus	Group3_1	3570776	3570795
885	Group3	11	AT020	27	1	3690623	3690642	Plus	Plus	Group3_2	51808	51827
886	Group3	11	AT020	27	2	3690774	3690757	Plus	Minus	Group3_2	51959	51942
887	Group3	12	UN215	28	1	3895458	3895441	Plus	Minus	Group3_2	256643	256626
888	Group3	12	UN215	28	2	3895325	3895342	Plus	Plus	Group3_2	256510	256527
889	Group3	12	K0330	29	1	3906951	3906934	Plus	Minus	Group3_2	268136	268119
890	Group3	12	K0330	29	2	3906745	3906763	Plus	Plus	Group3_2	267930	267948
891	Group3	12	K0357B	30	1	4081018	4081001	Plus	Minus	Group3_2	442203	442186
892	Group3	12	K0357B	30	2	4080837	4080856	Plus	Plus	Group3_2	442022	442041
893	Group3	12	AP274	31	1	4268872	4268889	Plus	Plus	Group3_2	630057	630074
894	Group3	12	AP274	31	2	4268992	4268974	Plus	Minus	Group3_2	630177	630159
895	Group3	13	UN293	32	1	4312957	4312981	Plus	Plus	Group3_2	674142	674166
896	Group3	13	UN293	32	2	4313227	4313205	Plus	Minus	Group3_2	674412	674390
897	Group3	14	SV336	33	1	4432306	4432327	Plus	Plus	Group3_2	793491	793512
898	NA	14	SV336	33	2	NA	NA	NA	NA	NA	NA	NA
899	Group3	15	UN042	34	1	4821662	4821642	Plus	Minus	Group3_2	1182847	1182827
900	Group3	15	UN042	34	2	4821438	4821455	Plus	Plus	Group3_2	1182623	1182640
901	Group3	16	UN397	35	1	4916745	4916769	Plus	Plus	Group3_2	1277930	1277954
902	Group3	16	UN397	35	2	4917069	4917050	Plus	Minus	Group3_2	1278254	1278235
903	Group3	16	UNEV5B	36	1	4937012	4937034	Plus	Plus	Group3_2	1298197	1298219
904	Group3	16	UNEV5B	36	2	4937239	4937218	Plus	Minus	Group3_2	1298424	1298403
905	Group3	17	K0326	37	1	4997111	4997130	Plus	Plus	Group3_2	1358296	1358315
906	Group3	17	K0326	37	2	4997249	4997230	Plus	Minus	Group3_2	1358434	1358415
907	Group3	17	SV181	38	1	5104823	5104804	Plus	Minus	Group3_2	1466008	1465989
908	Group3	17	SV181	38	2	5104702	5104721	Plus	Plus	Group3_2	1465887	1465906
909	Group3	17	K0362	39	1	5124530	5124510	Plus	Minus	Group3_2	1485715	1485695
910	Group3	17	K0362	39	2	5124381	5124401	Plus	Plus	Group3_2	1485566	1485586
911	Group3	17	K0369	40	1	5169659	5169678	Plus	Plus	Group3_2	1530844	1530863
912	Group3	17	K0369	40	2	5169782	5169763	Plus	Minus	Group3_2	1530967	1530948
913	Group3	17	K0370	41	1	5214963	5214984	Plus	Plus	Group3_2	1576148	1576169
914	Group3	17	K0370	41	2	5215122	5215105	Plus	Minus	Group3_2	1576307	1576290
915	Group3	17	K0327	42	1	5266783	5266802	Plus	Plus	Group3_2	1627968	1627987
916	Group3	17	K0327	42	2	5266878	5266858	Plus	Minus	Group3_2	1628063	1628043
917	Group3	17	K0356	43	1	5463763	5463740	Plus	Minus	Group3_2	1824948	1824925
918	Group3	17	K0356	43	2	5463390	5463411	Plus	Plus	Group3_2	1824575	1824596
919	Group3	18	K0325	44	1	5500352	5500330	Plus	Minus	Group3_2	1861537	1861515
920	Group3	18	K0325	44	2	5500150	5500167	Plus	Plus	Group3_2	1861335	1861352
921	Group3	18	AT160	45	1	5576768	5576787	Plus	Plus	Group3_2	1937953	1937972
922	Group3	18	AT160	45	2	5576901	5576882	Plus	Minus	Group3_2	1938086	1938067
923	Group3	18	AP090	46	1	5657169	5657188	Plus	Plus	Group3_2	2018354	2018373
924	Group3	18	AP090	46	2	5657317	5657296	Plus	Minus	Group3_2	2018502	2018481
925	Group3	18	SV261	47	1	5693541	5693523	Plus	Minus	Group3_2	2054726	2054708
926	Group3	18	SV261	47	2	5693419	5693442	Plus	Plus	Group3_2	2054604	2054627
927	NA	18	K0323	48	1	NA	NA	NA	NA	NA	NA	NA
928	NA	18	K0323	48	2	NA	NA	NA	NA	NA	NA	NA
929	Group3	18	K0324	49	1	5894549	5894567	Plus	Plus	Group3_2	2255734	2255752
930	Group3	18	K0324	49	2	5894664	5894647	Plus	Minus	Group3_2	2255849	2255832
931	Group3	18	SV165	50	1	6021264	6021284	Plus	Plus	Group3_2	2382449	2382469
932	Group3	18	SV165	50	2	6021413	6021396	Plus	Minus	Group3_2	2382598	2382581
933	Group3	19	UN049B	51	1	6147643	6147666	Plus	Plus	Group3_2	2508828	2508851
934	Group3	19	UN049B	51	2	6147977	6147958	Plus	Minus	Group3_2	2509162	2509143
935	Group3	19	UN049	52	1	6156658	6156675	Plus	Plus	Group3_2	2517843	2517860
936	Group3	19	UN049	52	2	6156781	6156759	Plus	Minus	Group3_2	2517966	2517944
937	Group3	19	K0366	53	1	6259278	6259261	Plus	Minus	Group3_2	2620463	2620446
938	Group3	19	K0366	53	2	6259045	6259063	Plus	Plus	Group3_2	2620230	2620248
939	Group3	19	K0363	54	1	6348532	6348515	Plus	Minus	Group3_2	2709717	2709700
940	Group3	19	K0363	54	2	6348326	6348343	Plus	Plus	Group3_2	2709511	2709528
941	Group3	20	K0322	55	1	6483372	6483352	Plus	Minus	Group3_2	2844557	2844537
942	Group3	20	K0322	55	2	6483197	6483218	Plus	Plus	Group3_2	2844382	2844403
943	Group3	20	AP103	56	1	6620496	6620515	Plus	Plus	Group3_2	2981681	2981700
944	NA	20	AP103	56	2	NA	NA	NA	NA	NA	NA	NA
945	Group3	20	5547	57	1	6668542	6668559	Plus	Plus	Group3_2	3029727	3029744
946	NA	20	5547	57	2	NA	NA	NA	NA	NA	NA	NA
947	Group3	20	K0360	58	1	6807924	6807904	Plus	Minus	Group3_2	3169109	3169089
948	Group3	20	K0360	58	2	6807801	6807822	Plus	Plus	Group3_2	3168986	3169007
949	Group3	20	UN211B	59	1	6960050	6960067	Plus	Plus	Group3_2	3321235	3321252
950	Group3	20	UN211B	59	2	6960164	6960147	Plus	Minus	Group3_2	3321349	3321332
951	Group3	20	SV171	60	1	7131374	7131351	Plus	Minus	Group3_2	3492559	3492536
952	Group3	20	SV171	60	2	7131225	7131246	Plus	Plus	Group3_2	3492410	3492431
953	Group3	20	C1477	61	1	7175188	7175169	Plus	Minus	Group3_2	3536373	3536354
954	Group3	20	C1477	61	2	7174984	7175004	Plus	Plus	Group3_2	3536169	3536189
955	Group3	20	K0320	62	1	7185150	7185130	Plus	Minus	Group3_2	3546335	3546315
956	Group3	20	K0320	62	2	7185032	7185049	Plus	Plus	Group3_2	3546217	3546234
957	Group3	21	6524	63	1	7353933	7353957	Plus	Plus	Group3_2	3715118	3715142
958	Group3	21	6524	63	2	7354047	7354028	Plus	Minus	Group3_2	3715232	3715213
959	Group3	21	AP059	64	1	7524601	7524584	Plus	Minus	Group3_2	3885786	3885769
960	NA	21	AP059	64	2	NA	NA	NA	NA	NA	NA	NA
961	Group3	21	AT185	65	1	7540481	7540500	Plus	Plus	Group3_2	3901666	3901685
962	Group3	21	AT185	65	2	7540679	7540657	Plus	Minus	Group3_2	3901864	3901842
963	Group3	21	K0318	66	1	7757865	7757841	Plus	Minus	Group3_2	4119050	4119026
964	Group3	21	K0318	66	2	7757574	7757598	Plus	Plus	Group3_2	4118759	4118783
965	Group3	22	UN044	67	1	7836938	7836957	Plus	Plus	Group3_2	4198123	4198142
966	Group3	22	UN044	67	2	7837096	7837074	Plus	Minus	Group3_2	4198281	4198259
967	NA	22	K0371	68	1	NA	NA	NA	NA	NA	NA	NA
968	Group3	22	K0371	68	2	7920580	7920562	Plus	Minus	Group3_2	4281765	4281747
969	Group3	22	K0372	69	1	7974356	7974382	Plus	Plus	Group3_2	4335541	4335567
970	NA	22	K0372	69	2	NA	NA	NA	NA	NA	NA	NA
971	Group3	22	UN045	70	1	8062254	8062272	Plus	Plus	Group3_2	4423439	4423457
972	Group3	22	UN045	70	2	8062432	8062415	Plus	Minus	Group3_2	4423617	4423600
973	Group3	23	UN376X	71	1	8183852	8183880	Plus	Plus	Group3_2	4545037	4545065
974	Group3	23	UN376X	71	2	8184135	8184114	Plus	Minus	Group3_2	4545320	4545299
975	Group3	24	K0355B	72	1	8291230	8291209	Plus	Minus	Group3_2	4652415	4652394
976	Group3	24	K0355B	72	2	8291092	8291119	Plus	Plus	Group3_2	4652277	4652304
977	Group3	24	BI318	73	1	8389237	8389215	Plus	Minus	Group3_2	4750422	4750400
978	Group3	24	BI318	73	2	8389035	8389059	Plus	Plus	Group3_2	4750220	4750244
979	NA	25	6844	74	1	NA	NA	NA	NA	NA	NA	NA
980	Group3	25	6844	74	2	8488731	8488709	Plus	Minus	Group3_2	4849916	4849894
981	Group3	25	A031	75	1	8514918	8514936	Plus	Plus	Group3_2	4876103	4876121
982	Group3	25	A031	75	2	8515051	8515032	Plus	Minus	Group3_2	4876236	4876217
983	Group3	25	K0317	76	1	8526380	8526363	Plus	Minus	Group3_2	4887565	4887548
984	Group3	25	K0317	76	2	8526282	8526299	Plus	Plus	Group3_2	4887467	4887484
985	NA	25	AP036	77	1	NA	NA	NA	NA	NA	NA	NA
986	Group3	25	AP036	77	2	8565185	8565202	Plus	Plus	Group3_2	4926370	4926387
987	Group3	25	SV065	78	1	8649598	8649621	Plus	Plus	Group3_2	5010783	5010806
988	Group3	25	SV065	78	2	8649839	8649822	Plus	Minus	Group3_2	5011024	5011007
989	Group3	25	SV037	79	1	8655123	8655147	Plus	Plus	Group3_2	5016308	5016332
990	Group3	25	SV037	79	2	8655304	8655284	Plus	Minus	Group3_2	5016489	5016469
991	Group3	25	SV330	80	1	8656223	8656199	Plus	Minus	Group3_2	5017408	5017384
992	Group3	25	SV330	80	2	8656048	8656067	Plus	Plus	Group3_2	5017233	5017252
993	Group3	25	BE005	81	1	8703890	8703911	Plus	Plus	Group3_2	5065075	5065096
994	Group3	25	BE005	81	2	8704052	8704035	Plus	Minus	Group3_2	5065237	5065220
995	Group3	25	AC184	82	1	8759426	8759446	Plus	Plus	Group3_2	5120611	5120631
996	NA	25	AC184	82	2	NA	NA	NA	NA	NA	NA	NA
997	Group3	25	K0316	83	1	8860712	8860695	Plus	Minus	Group3_2	5221897	5221880
998	Group3	25	K0316	83	2	8860596	8860613	Plus	Plus	Group3_2	5221781	5221798
999	Group3	25	K0314	84	1	9176276	9176257	Plus	Minus	Group3_2	5537461	5537442
1000	Group3	25	K0314	84	2	9176118	9176135	Plus	Plus	Group3_2	5537303	5537320
1001	NA	25	BI257	85	1	NA	NA	NA	NA	NA	NA	NA
1002	NA	25	BI257	85	2	NA	NA	NA	NA	NA	NA	NA
1003	NA	25	5555	86	1	NA	NA	NA	NA	NA	NA	NA
1004	Group3	25	5555	86	2	9472796	9472779	Plus	Minus	Group3_2	5833981	5833964
1005	NA	25	5530	87	1	NA	NA	NA	NA	NA	NA	NA
1006	Group3	25	5530	87	2	9481603	9481582	Plus	Minus	Group3_2	5842788	5842767
1007	Group3	25	AP066	88	1	9494298	9494281	Plus	Minus	Group3_2	5855483	5855466
1008	Group3	25	AP066	88	2	9494198	9494215	Plus	Plus	Group3_2	5855383	5855400
1009	Group3	25	AC149	89	1	9521302	9521321	Plus	Plus	Group3_2	5882487	5882506
1010	Group3	25	AC149	89	2	9521416	9521397	Plus	Minus	Group3_2	5882601	5882582
1011	Group3	25	K0312	90	1	9678612	9678593	Plus	Minus	Group3_2	6039797	6039778
1012	Group3	25	K0312	90	2	9678465	9678484	Plus	Plus	Group3_2	6039650	6039669
1013	Group3	26	UN167B	91	1	9825192	9825169	Plus	Minus	Group3_2	6186377	6186354
1014	Group3	26	UN167B	91	2	9824828	9824851	Plus	Plus	Group3_2	6186013	6186036
1015	Group3	26	UN157T	92	1	9970642	9970661	Plus	Plus	Group3_2	6331827	6331846
1016	Group3	26	UN157T	92	2	9970745	9970726	Plus	Minus	Group3_2	6331930	6331911
1017	Group3	27	K0354	93	1	10118322	10118340	Plus	Plus	Group3_2	6479507	6479525
1018	Group3	27	K0354	93	2	10118456	10118439	Plus	Minus	Group3_2	6479641	6479624
1019	Group3	27	6701	94	1	10350222	10350239	Plus	Plus	Group3_2	6711407	6711424
1020	Group3	27	6701	94	2	10350339	10350317	Plus	Minus	Group3_2	6711524	6711502
1021	NA	28	K0353	95	1	NA	NA	NA	NA	NA	NA	NA
1022	Group3	28	K0353	95	2	10444221	10444238	Plus	Plus	Group3_2	6805406	6805423
1023	Group3	28	K0310	96	1	10487825	10487844	Plus	Plus	Group3_2	6849010	6849029
1024	Group3	28	K0310	96	2	10487925	10487906	Plus	Minus	Group3_2	6849110	6849091
1025	Group3	28	K0311	97	1	10626113	10626132	Plus	Plus	Group3_2	6987298	6987317
1026	Group3	28	K0311	97	2	10626409	10626388	Plus	Minus	Group3_2	6987594	6987573
1027	Group3	28	UNDW10	98	1	10657796	10657778	Plus	Minus	Group3_2	7018981	7018963
1028	Group3	28	UNDW10	98	2	10657500	10657522	Plus	Plus	Group3_2	7018685	7018707
1029	Group3	29	UN087	99	1	10740686	10740703	Plus	Plus	Group3_2	7101871	7101888
1030	Group3	29	UN087	99	2	10740838	10740819	Plus	Minus	Group3_2	7102023	7102004
1031	Group3	29	K0352B	100	1	10895841	10895823	Plus	Minus	Group3_2	7257026	7257008
1032	Group3	29	K0352B	100	2	10895658	10895679	Plus	Plus	Group3_2	7256843	7256864
1033	Group3	29	K0359B	101	1	10969460	10969442	Plus	Minus	Group3_2	7330645	7330627
1034	Group3	29	K0359B	101	2	10969330	10969349	Plus	Plus	Group3_2	7330515	7330534
1035	Group3	29	UN089	102	1	11049097	11049122	Plus	Plus	Group3_2	7410282	7410307
1036	Group3	29	UN089	102	2	11049236	11049218	Plus	Minus	Group3_2	7410421	7410403
1037	Group3	30	SV143	103	1	11078489	11078513	Plus	Plus	Group3_2	7439674	7439698
1038	Group3	30	SV143	103	2	11078689	11078669	Plus	Minus	Group3_2	7439874	7439854
1039	Group3	30	UN115T	104	1	11106049	11106066	Plus	Plus	Group3_2	7467234	7467251
1040	NA	30	UN115T	104	2	NA	NA	NA	NA	NA	NA	NA
1041	Group3	30	K0351	105	1	11201147	11201125	Plus	Minus	Group3_2	7562332	7562310
1042	NA	30	K0351	105	2	NA	NA	NA	NA	NA	NA	NA
1043	Group3	30	K0308	106	1	11283962	11283943	Plus	Minus	Group3_2	7645147	7645128
1044	Group3	30	K0308	106	2	11283848	11283866	Plus	Plus	Group3_2	7645033	7645051
1045	Group3	31	AT066	107	1	11397052	11397069	Plus	Plus	Group3_2	7758237	7758254
1046	Group3	31	AT066	107	2	11397295	11397278	Plus	Minus	Group3_2	7758480	7758463
1047	Group3	31	BI335	108	1	11437219	11437244	Plus	Plus	Group3_2	7798404	7798429
1048	Group3	31	BI335	108	2	11437504	11437486	Plus	Minus	Group3_2	7798689	7798671
1049	Group3	31	6362	109	1	11601825	11601808	Plus	Minus	Group3_2	7963010	7962993
1050	NA	31	6362	109	2	NA	NA	NA	NA	NA	NA	NA
1051	Group3	31	SV025	110	1	11660203	11660184	Plus	Minus	Group3_2	8021388	8021369
1052	NA	31	SV025	110	2	NA	NA	NA	NA	NA	NA	NA
1053	Group3	31	BI061	111	1	11671143	11671120	Plus	Minus	Group3_2	8032328	8032305
1054	Group3	31	BI061	111	2	11670948	11670973	Plus	Plus	Group3_2	8032133	8032158
1055	Group3	32	SLE	112	1	11789649	11789626	Plus	Minus	Group3_2	8150834	8150811
1056	Group3	32	SLE	112	2	11789553	11789576	Plus	Plus	Group3_2	8150738	8150761
1057	Group3	32	UN351B	113	1	11782538	11782516	Plus	Minus	Group3_2	8143723	8143701
1058	Group3	32	UN351B	113	2	11782373	11782394	Plus	Plus	Group3_2	8143558	8143579
1059	NA	33	K0307	114	1	NA	NA	NA	NA	NA	NA	NA
1060	Group3	33	K0307	114	2	12024895	12024878	Plus	Minus	Group3_2	8386080	8386063
1061	Group3	33	BI317	115	1	12040728	12040748	Plus	Plus	Group3_2	8401913	8401933
1062	Group3	33	BI317	115	2	12041015	12040998	Plus	Minus	Group3_2	8402200	8402183
1063	Group3	33	BI121	116	1	12056516	12056497	Plus	Minus	Group3_2	8417701	8417682
1064	Group3	33	BI121	116	2	12056360	12056381	Plus	Plus	Group3_2	8417545	8417566
1065	Group3	33	BI205	117	1	12063409	12063426	Plus	Plus	Group3_2	8424594	8424611
1066	Group3	33	BI205	117	2	12063570	12063553	Plus	Minus	Group3_2	8424755	8424738
1067	Group3	34	UN231B	118	1	12123398	12123380	Plus	Minus	Group3_2	8484583	8484565
1068	Group3	34	UN231B	118	2	12123231	12123249	Plus	Plus	Group3_2	8484416	8484434
1069	Group3	34	UN415	119	1	12131415	12131395	Plus	Minus	Group3_2	8492600	8492580
1070	Group3	34	UN415	119	2	12131245	12131264	Plus	Plus	Group3_2	8492430	8492449
1071	Group3	34	UN414B	120	1	12175456	12175439	Plus	Minus	Group3_2	8536641	8536624
1072	Group3	34	UN414B	120	2	12175304	12175332	Plus	Plus	Group3_2	8536489	8536517
1073	Group3	35	UN295	121	1	12234496	12234514	Plus	Plus	Group3_2	8595681	8595699
1074	Group3	35	UN295	121	2	12234652	12234634	Plus	Minus	Group3_2	8595837	8595819
1075	Group3	36	UN125T	122	1	12511822	12511805	Plus	Minus	Group3_2	8873007	8872990
1076	Group3	36	UN125T	122	2	12511716	12511733	Plus	Plus	Group3_2	8872901	8872918
1077	Group3	36	SV196	123	1	12609414	12609395	Plus	Minus	Group3_2	8970599	8970580
1078	Group3	36	SV196	123	2	12609245	12609265	Plus	Plus	Group3_2	8970430	8970450
1079	Group3	36	SV281	124	1	12613239	12613222	Plus	Minus	Group3_2	8974424	8974407
1080	Group3	36	SV281	124	2	12613102	12613121	Plus	Plus	Group3_2	8974287	8974306
1081	Group3	36	K0304B	125	1	12739236	12739219	Plus	Minus	Group3_2	9100421	9100404
1082	Group3	36	K0304B	125	2	12739034	12739051	Plus	Plus	Group3_2	9100219	9100236
1083	Group3	36	AP043	126	1	12807104	12807086	Plus	Minus	Group3_2	9168289	9168271
1084	Group3	36	AP043	126	2	12806930	12806947	Plus	Plus	Group3_2	9168115	9168132
1085	Group3	36	K0303	127	1	12867239	12867222	Plus	Minus	Group3_2	9228424	9228407
1086	Group3	36	K0303	127	2	12867073	12867092	Plus	Plus	Group3_2	9228258	9228277
1087	Group3	37	AT123	128	1	12878144	12878162	Plus	Plus	Group3_2	9239329	9239347
1088	NA	37	AT123	128	2	NA	NA	NA	NA	NA	NA	NA
1089	Group3	36	UN119	129	1	12894009	12894033	Plus	Plus	Group3_2	9255194	9255218
1090	Group3	36	UN119	129	2	12894284	12894265	Plus	Minus	Group3_2	9255469	9255450
1091	Group3	38	K0302	130	1	13090307	13090286	Plus	Minus	Group3_2	9451492	9451471
1092	Group3	38	K0302	130	2	13090118	13090139	Plus	Plus	Group3_2	9451303	9451324
1093	Group3	38	AC105	131	1	13178130	13178107	Plus	Minus	Group3_2	9539315	9539292
1094	Group3	38	AC105	131	2	13177986	13178003	Plus	Plus	Group3_2	9539171	9539188
1095	Group3	38	K0301	132	1	13271284	13271267	Plus	Minus	Group3_2	9632469	9632452
1096	Group3	38	K0301	132	2	13271138	13271159	Plus	Plus	Group3_2	9632323	9632344
1097	Group3	38	SV316	133	1	13324632	13324649	Plus	Plus	Group3_2	9685817	9685834
1098	Group3	38	SV316	133	2	13324869	13324851	Plus	Minus	Group3_2	9686054	9686036
1099	Group3	38	SV124	134	1	13355156	13355137	Plus	Minus	Group3_2	9716341	9716322
1100	Group3	38	SV124	134	2	13354953	13354977	Plus	Plus	Group3_2	9716138	9716162
1101	Group3	38	SV308	135	1	13435951	13435930	Plus	Minus	Group3_2	9797136	9797115
1102	Group3	38	SV308	135	2	13435704	13435721	Plus	Plus	Group3_2	9796889	9796906
1103	Group3	39	SV151	136	1	13514156	13514136	Plus	Minus	Group3_2	9875341	9875321
1104	Group3	39	SV151	136	2	13513995	13514012	Plus	Plus	Group3_2	9875180	9875197
1105	Group3	39	BI283	137	1	13516848	13516823	Plus	Minus	Group3_2	9878033	9878008
1106	Group3	39	BI283	137	2	13516575	13516601	Plus	Plus	Group3_2	9877760	9877786
1107	Group4	1	UN404B	1	1	15294	15272	Plus	Minus	Group4_1	15294	15272
1108	Group4	1	UN404B	1	2	15042	15063	Plus	Plus	Group4_1	15042	15063
1109	Group4	2	UN278	2	1	194823	194842	Plus	Plus	Group4_1	194823	194842
1110	Group4	2	UN278	2	2	194927	194910	Plus	Minus	Group4_1	194927	194910
1111	Group4	3	UN311	3	1	447996	447976	Plus	Minus	Group4_1	447996	447976
1112	Group4	3	UN311	3	2	447815	447835	Plus	Plus	Group4_1	447815	447835
1113	Group4	4	UN296	4	1	632243	632225	Plus	Minus	Group4_1	632243	632225
1114	Group4	4	UN296	4	2	631997	632019	Plus	Plus	Group4_1	631997	632019
1115	Group4	5	UN317Q	5	1	2490887	2490869	Plus	Minus	Group4_1	2490887	2490869
1116	Group4	5	UN317Q	5	2	2490744	2490764	Plus	Plus	Group4_1	2490744	2490764
1117	Group4	5	UN005	6	1	2379972	2379955	Plus	Minus	Group4_1	2379972	2379955
1118	Group4	5	UN005	6	2	2379809	2379828	Plus	Plus	Group4_1	2379809	2379828
1119	Group4	6	UN004	7	1	2652494	2652476	Plus	Minus	Group4_1	2652494	2652476
1120	Group4	6	UN004	7	2	2652347	2652367	Plus	Plus	Group4_1	2652347	2652367
1121	Group4	7	SV204	8	1	2863823	2863842	Plus	Plus	Group4_1	2863823	2863842
1122	Group4	7	SV204	8	2	2864016	2863995	Plus	Minus	Group4_1	2864016	2863995
1123	Group4	7	SV302	9	1	2872391	2872373	Plus	Minus	Group4_1	2872391	2872373
1124	Group4	7	SV302	9	2	2872230	2872247	Plus	Plus	Group4_1	2872230	2872247
1125	Group4	7	AT199	10	1	2946048	2946067	Plus	Plus	Group4_1	2946048	2946067
1126	NA	7	AT199	10	2	NA	NA	NA	NA	NA	NA	NA
1127	Group4	7	AC172	11	1	2990562	2990544	Plus	Minus	Group4_1	2990562	2990544
1128	Group4	7	AC172	11	2	2990310	2990329	Plus	Plus	Group4_1	2990310	2990329
1129	Group4	7	LAT4	12	1	3073664	3073685	Plus	Plus	Group4_1	3073664	3073685
1130	Group4	7	LAT4	12	2	3073811	3073794	Plus	Minus	Group4_1	3073811	3073794
1131	Group4	7	K0434	13	1	3148642	3148623	Plus	Minus	Group4_1	3148642	3148623
1132	Group4	7	K0434	13	2	3148446	3148463	Plus	Plus	Group4_1	3148446	3148463
1133	Group4	7	K0457B	14	1	3252180	3252159	Plus	Minus	Group4_1	3252180	3252159
1134	Group4	7	K0457B	14	2	3252065	3252082	Plus	Plus	Group4_1	3252065	3252082
1135	Group4	7	K0433B	15	1	3324322	3324297	Plus	Minus	Group4_1	3324322	3324297
1136	Group4	7	K0433B	15	2	3323909	3323928	Plus	Plus	Group4_1	3323909	3323928
1137	Group4	7	UN161	16	1	3530689	3530709	Plus	Plus	Group4_1	3530689	3530709
1138	Group4	7	UN161	16	2	3530812	3530794	Plus	Minus	Group4_1	3530812	3530794
1139	Group4	7	K0467	17	1	3695237	3695259	Plus	Plus	Group4_1	3695237	3695259
1140	Group4	7	K0467	17	2	3695419	3695388	Plus	Minus	Group4_1	3695419	3695388
1141	Group4	7	K0456	18	1	3805599	3805582	Plus	Minus	Group4_1	3805599	3805582
1142	Group4	7	K0456	18	2	3805444	3805461	Plus	Plus	Group4_1	3805444	3805461
1143	Group4	7	K0474	19	1	3857805	3857828	Plus	Plus	Group4_1	3857805	3857828
1144	Group4	7	K0474	19	2	3858070	3858045	Plus	Minus	Group4_1	3858070	3858045
1145	Group4	7	K0475	20	1	3916713	3916736	Plus	Plus	Group4_1	3916713	3916736
1146	NA	7	K0475	20	2	NA	NA	NA	NA	NA	NA	NA
1147	Group4	7	7037	21	1	3983841	3983858	Plus	Plus	Group4_1	3983841	3983858
1148	Group4	7	7037	21	2	3983984	3983965	Plus	Minus	Group4_1	3983984	3983965
1149	Group4	7	AC108	22	1	4131622	4131639	Plus	Plus	Group4_1	4131622	4131639
1150	Group4	7	AC108	22	2	4131767	4131746	Plus	Minus	Group4_1	4131767	4131746
1151	Group4	7	K0430B	23	1	4238386	4238369	Plus	Minus	Group4_1	4238386	4238369
1152	Group4	7	K0430B	23	2	4238255	4238273	Plus	Plus	Group4_1	4238255	4238273
1153	Group4	7	UN069	24	1	4312453	4312473	Plus	Plus	Group4_1	4312453	4312473
1154	Group4	7	UN069	24	2	4312553	4312535	Plus	Minus	Group4_1	4312553	4312535
1155	Group4	7	UN071	25	1	4566089	4566113	Plus	Plus	Group4_1	4566089	4566113
1156	Group4	7	UN071	25	2	4566235	4566212	Plus	Minus	Group4_1	4566235	4566212
1157	Group4	8	SV294	26	1	4625338	4625358	Plus	Plus	Group4_1	4625338	4625358
1158	Group4	8	SV294	26	2	4625535	4625516	Plus	Minus	Group4_1	4625535	4625516
1159	Group4	8	SV113	27	1	4626186	4626166	Plus	Minus	Group4_1	4626186	4626166
1160	Group4	8	SV113	27	2	4626027	4626047	Plus	Plus	Group4_1	4626027	4626047
1161	Group4	8	K0429	28	1	4778989	4778967	Plus	Minus	Group4_1	4778989	4778967
1162	Group4	8	K0429	28	2	4778838	4778856	Plus	Plus	Group4_1	4778838	4778856
1163	Group4	9	BI306	29	1	4845585	4845602	Plus	Plus	Group4_1	4845585	4845602
1164	Group4	9	BI306	29	2	4845789	4845771	Plus	Minus	Group4_1	4845789	4845771
1165	Group4	9	BI280	30	1	4849707	4849730	Plus	Plus	Group4_1	4849707	4849730
1166	Group4	9	BI280	30	2	4849799	4849780	Plus	Minus	Group4_1	4849799	4849780
1167	Group4	9	AT047	31	1	5004372	5004391	Plus	Plus	Group4_1	5004372	5004391
1168	Group4	9	AT047	31	2	5004505	5004483	Plus	Minus	Group4_1	5004505	5004483
1169	Group4	9	K0428	32	1	5164204	5164181	Plus	Minus	Group4_1	5164204	5164181
1170	Group4	9	K0428	32	2	5164074	5164095	Plus	Plus	Group4_1	5164074	5164095
1171	Group4	9	SV178	33	1	5247587	5247570	Plus	Minus	Group4_1	5247587	5247570
1172	Group4	9	SV178	33	2	5247395	5247413	Plus	Plus	Group4_1	5247395	5247413
1173	Group4	9	BI106	34	1	5265664	5265643	Plus	Minus	Group4_1	5265664	5265643
1174	Group4	9	BI106	34	2	5265364	5265388	Plus	Plus	Group4_1	5265364	5265388
1175	Group4	9	K0427	35	1	5362093	5362072	Plus	Minus	Group4_1	5362093	5362072
1176	Group4	9	K0427	35	2	5361968	5361989	Plus	Plus	Group4_1	5361968	5361989
1177	Group4	10	UN251B	36	1	5738528	5738546	Plus	Plus	Group4_1	5738528	5738546
1178	Group4	10	UN251B	36	2	5738799	5738777	Plus	Minus	Group4_1	5738799	5738777
1179	Group4	11	UN375	37	1	5985109	5985126	Plus	Plus	Group4_1	5985109	5985126
1180	Group4	11	UN375	37	2	5985270	5985252	Plus	Minus	Group4_1	5985270	5985252
1181	Group4	12	K0425B	38	1	6169280	6169259	Plus	Minus	Group4_1	6169280	6169259
1182	Group4	12	K0425B	38	2	6169065	6169086	Plus	Plus	Group4_1	6169065	6169086
1183	Group4	12	AP268	39	1	6313421	6313403	Plus	Minus	Group4_1	6313421	6313403
1184	Group4	12	AP268	39	2	6313323	6313341	Plus	Plus	Group4_1	6313323	6313341
1185	Group4	12	K0423B	40	1	6571033	6571011	Plus	Minus	Group4_1	6571033	6571011
1186	Group4	12	K0423B	40	2	6570885	6570903	Plus	Plus	Group4_1	6570885	6570903
1187	Group4	13	K0422	41	1	6759964	6759942	Plus	Minus	Group4_1	6759964	6759942
1188	Group4	13	K0422	41	2	6759690	6759710	Plus	Plus	Group4_1	6759690	6759710
1189	Group4	13	K0421	42	1	6782478	6782454	Plus	Minus	Group4_1	6782478	6782454
1190	Group4	13	K0421	42	2	6782215	6782234	Plus	Plus	Group4_1	6782215	6782234
1191	Group4	13	AT147	43	1	6847439	6847422	Plus	Minus	Group4_1	6847439	6847422
1192	Group4	13	AT147	43	2	6847201	6847220	Plus	Plus	Group4_1	6847201	6847220
1193	Group4	13	A068	44	1	6943210	6943187	Plus	Minus	Group4_1	6943210	6943187
1194	Group4	13	A068	44	2	6943036	6943057	Plus	Plus	Group4_1	6943036	6943057
1195	NA	13	UN019	45	1	NA	NA	NA	NA	NA	NA	NA
1196	Group4	13	UN019	45	2	7203389	7203367	Plus	Minus	Group4_1	7203389	7203367
1197	Group4	13	AP284	46	1	7486719	7486701	Plus	Minus	Group4_1	7486719	7486701
1198	Group4	13	AP284	46	2	7486599	7486616	Plus	Plus	Group4_1	7486599	7486616
1199	NA	13	BI192	47	1	NA	NA	NA	NA	NA	NA	NA
1200	Group4	13	BI192	47	2	7559629	7559612	Plus	Minus	Group4_1	7559629	7559612
1201	Group4	13	UN021	48	1	7620371	7620394	Plus	Plus	Group4_1	7620371	7620394
1202	Group4	13	UN021	48	2	7620529	7620509	Plus	Minus	Group4_1	7620529	7620509
1203	Group4	13	UN169Q	49	1	7798823	7798806	Plus	Minus	Group4_1	7798823	7798806
1204	Group4	13	UN169Q	49	2	7798678	7798695	Plus	Plus	Group4_1	7798678	7798695
1205	Group4	13	UN191	50	1	7859697	7859716	Plus	Plus	Group4_1	7859697	7859716
1206	Group4	13	UN191	50	2	7859961	7859944	Plus	Minus	Group4_1	7859961	7859944
1207	Group4	14	BI112	51	1	8010702	8010683	Plus	Minus	Group4_1	8010702	8010683
1208	Group4	14	BI112	51	2	8010581	8010599	Plus	Plus	Group4_1	8010581	8010599
1209	Group4	14	BI204	52	1	8013476	8013493	Plus	Plus	Group4_1	8013476	8013493
1210	Group4	14	BI204	52	2	8013676	8013655	Plus	Minus	Group4_1	8013676	8013655
1211	Group4	15	IM2	53	1	8106658	8106677	Plus	Plus	Group4_1	8106658	8106677
1212	NA	15	IM2	53	2	NA	NA	NA	NA	NA	NA	NA
1213	Group4	15	AT180	54	1	8214795	8214776	Plus	Minus	Group4_1	8214795	8214776
1214	Group4	15	AT180	54	2	8214572	8214591	Plus	Plus	Group4_1	8214572	8214591
1215	Group4	15	K0419	55	1	8335517	8335496	Plus	Minus	Group4_1	8335517	8335496
1216	Group4	15	K0419	55	2	8335237	8335255	Plus	Plus	Group4_1	8335237	8335255
1217	Group4	15	BI078	56	1	8441828	8441850	Plus	Plus	Group4_1	8441828	8441850
1218	NA	15	BI078	56	2	NA	NA	NA	NA	NA	NA	NA
1219	Group4	15	K0418	57	1	8491877	8491900	Plus	Plus	Group4_1	8491877	8491900
1220	Group4	15	K0418	57	2	8492121	8492104	Plus	Minus	Group4_1	8492121	8492104
1221	NA	15	AT103	58	1	NA	NA	NA	NA	NA	NA	NA
1222	Group4	15	AT103	58	2	8500939	8500958	Plus	Plus	Group4_1	8500939	8500958
1223	Group4	15	K0468	59	1	8636143	8636164	Plus	Plus	Group4_1	8636143	8636164
1224	Group4	15	K0468	59	2	8636310	8636292	Plus	Minus	Group4_1	8636310	8636292
1225	Group4	15	UN162	60	1	8810437	8810420	Plus	Minus	Group4_1	8810437	8810420
1226	Group4	15	UN162	60	2	8810257	8810274	Plus	Plus	Group4_1	8810257	8810274
1227	Group4	16	K0417B	61	1	8941662	8941638	Plus	Minus	Group4_1	8941662	8941638
1228	Group4	16	K0417B	61	2	8941426	8941447	Plus	Plus	Group4_1	8941426	8941447
1229	NA	16	SV002	62	1	NA	NA	NA	NA	NA	NA	NA
1230	Group4	16	SV002	62	2	9046573	9046554	Plus	Minus	Group4_1	9046573	9046554
1231	Group4	16	AT083	63	1	9160663	9160682	Plus	Plus	Group4_1	9160663	9160682
1232	Group4	16	AT083	63	2	9160943	9160924	Plus	Minus	Group4_1	9160943	9160924
1233	Group4	17	K0416B	64	1	9323510	9323485	Plus	Minus	Group4_1	9323510	9323485
1234	Group4	17	K0416B	64	2	9323328	9323348	Plus	Plus	Group4_1	9323328	9323348
1235	Group4	17	K0415	65	1	9363205	9363187	Plus	Minus	Group4_1	9363205	9363187
1236	Group4	17	K0415	65	2	9363054	9363077	Plus	Plus	Group4_1	9363054	9363077
1237	Group4	17	SV043	66	1	9464989	9465006	Plus	Plus	Group4_1	9464989	9465006
1238	Group4	17	SV043	66	2	9465175	9465155	Plus	Minus	Group4_1	9465175	9465155
1239	Group4	17	6687	67	1	9501910	9501890	Plus	Minus	Group4_1	9501910	9501890
1240	Group4	17	6687	67	2	9501759	9501776	Plus	Plus	Group4_1	9501759	9501776
1241	Group4	17	K0414	68	1	9622058	9622038	Plus	Minus	Group4_1	9622058	9622038
1242	Group4	17	K0414	68	2	9621818	9621835	Plus	Plus	Group4_1	9621818	9621835
1243	Group4	18	K0413	69	1	9792459	9792442	Plus	Minus	Group4_1	9792459	9792442
1244	Group4	18	K0413	69	2	9792351	9792368	Plus	Plus	Group4_1	9792351	9792368
1245	Group4	18	K0412	70	1	9917802	9917783	Plus	Minus	Group4_1	9917802	9917783
1246	Group4	18	K0412	70	2	9917633	9917651	Plus	Plus	Group4_1	9917633	9917651
1247	Group4	19	K0411	71	1	10048545	10048563	Plus	Plus	Group4_1	10048545	10048563
1248	Group4	19	K0411	71	2	10048731	10048711	Plus	Minus	Group4_1	10048731	10048711
1249	Group4	19	K0455	72	1	10086153	10086134	Plus	Minus	Group4_1	10086153	10086134
1250	Group4	19	K0455	72	2	10086039	10086057	Plus	Plus	Group4_1	10086039	10086057
1251	Group4	19	BI098	73	1	10143824	10143804	Plus	Minus	Group4_1	10143824	10143804
1252	Group4	19	BI098	73	2	10143705	10143724	Plus	Plus	Group4_1	10143705	10143724
1253	Group4	20	UN301B	74	1	10415255	10415230	Plus	Minus	Group4_1	10415255	10415230
1254	Group4	20	UN301B	74	2	10415048	10415067	Plus	Plus	Group4_1	10415048	10415067
1255	Group4	21	K0454Q	75	1	10425292	10425274	Plus	Minus	Group4_1	10425292	10425274
1256	Group4	21	K0454Q	75	2	10425150	10425169	Plus	Plus	Group4_1	10425150	10425169
1257	Group4	21	UN129	76	1	10494504	10494481	Plus	Minus	Group4_1	10494504	10494481
1258	Group4	21	UN129	76	2	10494350	10494368	Plus	Plus	Group4_1	10494350	10494368
1259	Group4	22	6594	77	1	10643672	10643689	Plus	Plus	Group4_1	10643672	10643689
1260	Group4	22	6594	77	2	10643827	10643809	Plus	Minus	Group4_1	10643827	10643809
1261	Group4	22	K0410	78	1	10708650	10708627	Plus	Minus	Group4_1	10708650	10708627
1262	Group4	22	K0410	78	2	10708485	10708506	Plus	Plus	Group4_1	10708485	10708506
1263	Group4	22	AT143	79	1	10891693	10891712	Plus	Plus	Group4_1	10891693	10891712
1264	Group4	22	AT143	79	2	10891916	10891897	Plus	Minus	Group4_1	10891916	10891897
1265	Group4	22	AP062	80	1	10897063	10897082	Plus	Plus	Group4_1	10897063	10897082
1266	NA	22	AP062	80	2	NA	NA	NA	NA	NA	NA	NA
1267	Group4	22	AG005D	81	1	10944616	10944597	Plus	Minus	Group4_1	10944616	10944597
1268	Group4	22	AG005D	81	2	10944257	10944280	Plus	Plus	Group4_1	10944257	10944280
1269	Group4	22	K0453	82	1	11001687	11001666	Plus	Minus	Group4_1	11001687	11001666
1270	Group4	22	K0453	82	2	11001493	11001510	Plus	Plus	Group4_1	11001493	11001510
1271	Group4	22	AP220	83	1	11050226	11050243	Plus	Plus	Group4_1	11050226	11050243
1272	NA	22	AP220	83	2	NA	NA	NA	NA	NA	NA	NA
1273	Group4	22	K0409	84	1	11121352	11121371	Plus	Plus	Group4_1	11121352	11121371
1274	Group4	22	K0409	84	2	11121684	11121663	Plus	Minus	Group4_1	11121684	11121663
1275	Group4	22	SV166	85	1	11172361	11172379	Plus	Plus	Group4_1	11172361	11172379
1276	Group4	22	SV166	85	2	11172528	11172499	Plus	Minus	Group4_1	11172528	11172499
1277	Group4	23	5044	86	1	11320185	11320202	Plus	Plus	Group4_1	11320185	11320202
1278	Group4	23	5044	86	2	11320334	11320317	Plus	Minus	Group4_1	11320334	11320317
1279	Group4	23	6393	87	1	11364321	11364340	Plus	Plus	Group4_1	11364321	11364340
1280	NA	23	6393	87	2	NA	NA	NA	NA	NA	NA	NA
1281	Group4	23	SV347	88	1	11426645	11426667	Plus	Plus	Group4_1	11426645	11426667
1282	Group4	23	SV347	88	2	11426793	11426776	Plus	Minus	Group4_1	11426793	11426776
1283	Group4	23	K0408	89	1	11531453	11531430	Plus	Minus	Group4_1	11531453	11531430
1284	Group4	23	K0408	89	2	11531253	11531271	Plus	Plus	Group4_1	11531253	11531271
1285	Group4	23	BI162	90	1	11598125	11598144	Plus	Plus	Group4_1	11598125	11598144
1286	Group4	23	BI162	90	2	11598281	11598262	Plus	Minus	Group4_1	11598281	11598262
1287	Group4	23	K0471	91	1	11669905	11669926	Plus	Plus	Group4_1	11669905	11669926
1288	Group4	23	K0471	91	2	11670068	11670050	Plus	Minus	Group4_1	11670068	11670050
1289	Group4	23	K0407	92	1	11703338	11703320	Plus	Minus	Group4_1	11703338	11703320
1290	Group4	23	K0407	92	2	11703217	11703234	Plus	Plus	Group4_1	11703217	11703234
1291	Group4	23	K0452B	93	1	11716183	11716166	Plus	Minus	Group4_1	11716183	11716166
1292	Group4	23	K0452B	93	2	11715950	11715967	Plus	Plus	Group4_1	11715950	11715967
1293	Group4	23	BI198	94	1	11836771	11836754	Plus	Minus	Group4_1	11836771	11836754
1294	NA	23	BI198	94	2	NA	NA	NA	NA	NA	NA	NA
1295	Group4	23	K0460	95	1	11964283	11964260	Plus	Minus	Group4_1	11964283	11964260
1296	Group4	23	K0460	95	2	11964119	11964147	Plus	Plus	Group4_1	11964119	11964147
1297	Group4	23	K0406	96	1	11982420	11982401	Plus	Minus	Group4_1	11982420	11982401
1298	Group4	23	K0406	96	2	11982101	11982119	Plus	Plus	Group4_1	11982101	11982119
1299	Group4	23	BI012	97	1	12039485	12039503	Plus	Plus	Group4_1	12039485	12039503
1300	Group4	23	BI012	97	2	12039620	12039601	Plus	Minus	Group4_1	12039620	12039601
1301	Group4	23	BI202	98	1	12084042	12084025	Plus	Minus	Group4_1	12084042	12084025
1302	Group4	23	BI202	98	2	12083874	12083896	Plus	Plus	Group4_1	12083874	12083896
1303	Group4	23	H001	99	1	12256910	12256930	Plus	Plus	Group4_1	12256910	12256930
1304	NA	23	H001	99	2	NA	NA	NA	NA	NA	NA	NA
1305	Group4	23	SV203	100	1	12258996	12259015	Plus	Plus	Group4_1	12258996	12259015
1306	Group4	23	SV203	100	2	12259223	12259205	Plus	Minus	Group4_1	12259223	12259205
1307	Group4	23	K0401	101	1	12295666	12295649	Plus	Minus	Group4_1	12295666	12295649
1308	Group4	23	K0401	101	2	12295469	12295487	Plus	Plus	Group4_1	12295469	12295487
1309	Group4	24	K0405	102	1	12352955	12352938	Plus	Minus	Group4_1	12352955	12352938
1310	Group4	24	K0405	102	2	12352774	12352792	Plus	Plus	Group4_1	12352774	12352792
1311	Group4	25	UN303	103	1	12361604	12361629	Plus	Plus	Group4_1	12361604	12361629
1312	Group4	25	UN303	103	2	12361796	12361772	Plus	Minus	Group4_1	12361796	12361772
1313	Group4	26	UN108T	104	1	12539786	12539763	Plus	Minus	Group4_1	12539786	12539763
1314	Group4	26	UN108T	104	2	12539597	12539616	Plus	Plus	Group4_1	12539597	12539616
1315	Group4	26	BI075	105	1	12629721	12629738	Plus	Plus	Group4_1	12629721	12629738
1316	Group4	26	BI075	105	2	12629881	12629860	Plus	Minus	Group4_1	12629881	12629860
1317	Group4	27	K0473	106	1	12791907	12791927	Plus	Plus	Group4_1	12791907	12791927
1318	Group4	27	K0473	106	2	12792062	12792038	Plus	Minus	Group4_1	12792062	12792038
1319	Group4	27	SV049	107	1	13014484	13014463	Plus	Minus	Group4_1	13014484	13014463
1320	Group4	27	SV049	107	2	13014320	13014338	Plus	Plus	Group4_1	13014320	13014338
1321	Group4	27	AT087	108	1	13093824	13093841	Plus	Plus	Group4_1	13093824	13093841
1322	Group4	27	AT087	108	2	13093990	13093971	Plus	Minus	Group4_1	13093990	13093971
1323	NA	27	AP164	109	1	NA	NA	NA	NA	NA	NA	NA
1324	Group4	27	AP164	109	2	13106224	13106243	Plus	Plus	Group4_1	13106224	13106243
1325	Group4	27	BI187	110	1	13198644	13198664	Plus	Plus	Group4_1	13198644	13198664
1326	Group4	27	BI187	110	2	13198832	13198815	Plus	Minus	Group4_1	13198832	13198815
1327	Group4	27	K0451B	111	1	13242305	13242288	Plus	Minus	Group4_1	13242305	13242288
1328	Group4	27	K0451B	111	2	13242189	13242207	Plus	Plus	Group4_1	13242189	13242207
1329	Group4	27	AP313	112	1	13292149	13292167	Plus	Plus	Group4_1	13292149	13292167
1330	Group4	27	AP313	112	2	13292496	13292479	Plus	Minus	Group4_1	13292496	13292479
1331	Group4	27	AC139	113	1	13321783	13321802	Plus	Plus	Group4_1	13321783	13321802
1332	Group4	27	AC139	113	2	13322113	13322093	Plus	Minus	Group4_1	13322113	13322093
1333	Group4	27	AP208	114	1	13349690	13349671	Plus	Minus	Group4_1	13349690	13349671
1334	NA	27	AP208	114	2	NA	NA	NA	NA	NA	NA	NA
1335	Group4	27	BI023	115	1	13370898	13370915	Plus	Plus	Group4_1	13370898	13370915
1336	Group4	27	BI023	115	2	13371044	13371027	Plus	Minus	Group4_1	13371044	13371027
1337	Group5	1	UN341	1	1	696877	696901	Plus	Plus	Group5_1	696877	696901
1338	Group5	1	UN341	1	2	697064	697039	Plus	Minus	Group5_1	697064	697039
1339	Group5	2	UN377	2	1	932488	932470	Plus	Minus	Group5_1	932488	932470
1340	Group5	2	UN377	2	2	932334	932352	Plus	Plus	Group5_1	932334	932352
1341	Group5	2	UN411	3	1	855895	855915	Plus	Plus	Group5_1	855895	855915
1342	Group5	2	UN411	3	2	856018	856001	Plus	Minus	Group5_1	856018	856001
1343	Group5	3	AP120	4	1	1166764	1166744	Plus	Minus	Group5_1	1166764	1166744
1344	Group5	3	AP120	4	2	1166393	1166415	Plus	Plus	Group5_1	1166393	1166415
1345	Group5	3	AT105	5	1	1201195	1201178	Plus	Minus	Group5_1	1201195	1201178
1346	NA	3	AT105	5	2	NA	NA	NA	NA	NA	NA	NA
1347	NA	4	AC063	6	1	NA	NA	NA	NA	NA	NA	NA
1348	Group5	4	AC063	6	2	1337314	1337294	Plus	Minus	Group5_1	1337314	1337294
1349	Group5	4	BI019	7	1	1749115	1749098	Plus	Minus	Group5_1	1749115	1749098
1350	Group5	4	BI019	7	2	1748785	1748809	Plus	Plus	Group5_1	1748785	1748809
1351	Group5	4	AC126	8	1	1793406	1793389	Plus	Minus	Group5_1	1793406	1793389
1352	Group5	4	AC126	8	2	1793292	1793309	Plus	Plus	Group5_1	1793292	1793309
1353	Group5	4	K0502B	9	1	1908925	1908943	Plus	Plus	Group5_1	1908925	1908943
1354	NA	4	K0502B	9	2	NA	NA	NA	NA	NA	NA	NA
1355	Group5	5	K0551B	10	1	1969487	1969505	Plus	Plus	Group5_1	1969487	1969505
1356	Group5	5	K0551B	10	2	1969746	1969729	Plus	Minus	Group5_1	1969746	1969729
1357	Group5	5	K0558	11	1	2072314	2072331	Plus	Plus	Group5_1	2072314	2072331
1358	Group5	5	K0558	11	2	2072446	2072424	Plus	Minus	Group5_1	2072446	2072424
1359	Group5	5	AP240	12	1	2164297	2164314	Plus	Plus	Group5_1	2164297	2164314
1360	NA	5	AP240	12	2	NA	NA	NA	NA	NA	NA	NA
1361	Group5	5	K0503	13	1	2222898	2222881	Plus	Minus	Group5_1	2222898	2222881
1362	Group5	5	K0503	13	2	2222734	2222755	Plus	Plus	Group5_1	2222734	2222755
1363	Group5	6	UN001B	14	1	2296888	2296910	Plus	Plus	Group5_1	2296888	2296910
1364	Group5	6	UN001B	14	2	2297087	2297067	Plus	Minus	Group5_1	2297087	2297067
1365	Group5	6	UN003	15	1	2719263	2719282	Plus	Plus	Group5_1	2719263	2719282
1366	Group5	6	UN003	15	2	2719411	2719394	Plus	Minus	Group5_1	2719411	2719394
1367	Group5	7	BI088	16	1	3075012	3074995	Plus	Minus	Group5_1	3075012	3074995
1368	Group5	7	BI088	16	2	3074799	3074816	Plus	Plus	Group5_1	3074799	3074816
1369	Group5	7	K0552B	17	1	2870504	2870484	Plus	Minus	Group5_1	2870504	2870484
1370	Group5	7	K0552B	17	2	2870271	2870294	Plus	Plus	Group5_1	2870271	2870294
1371	Group5	8	AT126	18	1	3393299	3393318	Plus	Plus	Group5_1	3393299	3393318
1372	Group5	8	AT126	18	2	3393511	3393493	Plus	Minus	Group5_1	3393511	3393493
1373	Group5	8	AT172	19	1	3421836	3421817	Plus	Minus	Group5_1	3421836	3421817
1374	Group5	8	AT172	19	2	3421673	3421692	Plus	Plus	Group5_1	3421673	3421692
1375	Group5	8	SV185	20	1	3433445	3433462	Plus	Plus	Group5_1	3433445	3433462
1376	Group5	8	SV185	20	2	3433707	3433686	Plus	Minus	Group5_1	3433707	3433686
1377	Group5	8	BI122	21	1	3477234	3477251	Plus	Plus	Group5_1	3477234	3477251
1378	Group5	8	BI122	21	2	3477434	3477416	Plus	Minus	Group5_1	3477434	3477416
1379	Group5	8	BI243	22	1	3479859	3479877	Plus	Plus	Group5_1	3479859	3479877
1380	Group5	8	BI243	22	2	3480018	3479994	Plus	Minus	Group5_1	3480018	3479994
1381	Group5	8	SV325	23	1	3483818	3483835	Plus	Plus	Group5_1	3483818	3483835
1382	Group5	8	SV325	23	2	3483996	3483979	Plus	Minus	Group5_1	3483996	3483979
1383	Group5	8	SV268	24	1	3485789	3485811	Plus	Plus	Group5_1	3485789	3485811
1384	Group5	8	SV268	24	2	3485927	3485910	Plus	Minus	Group5_1	3485927	3485910
1385	Group5	8	BI272	25	1	3489553	3489576	Plus	Plus	Group5_1	3489553	3489576
1386	Group5	8	BI272	25	2	3489840	3489823	Plus	Minus	Group5_1	3489840	3489823
1387	Group5	8	BI052	26	1	3494735	3494757	Plus	Plus	Group5_1	3494735	3494757
1388	Group5	8	BI052	26	2	3494884	3494867	Plus	Minus	Group5_1	3494884	3494867
1389	Group5	8	SV135	27	1	3499883	3499900	Plus	Plus	Group5_1	3499883	3499900
1390	Group5	8	SV135	27	2	3500102	3500084	Plus	Minus	Group5_1	3500102	3500084
1391	Group5	9	UN206	28	1	3775482	3775460	Plus	Minus	Group5_1	3775482	3775460
1392	Group5	9	UN206	28	2	3775271	3775288	Plus	Plus	Group5_1	3775271	3775288
1393	Group5	10	UN048	29	1	3802878	3802857	Plus	Minus	Group5_1	3802878	3802857
1394	Group5	10	UN048	29	2	3802722	3802739	Plus	Plus	Group5_1	3802722	3802739
1395	Group5	10	K0553	30	1	4008493	4008510	Plus	Plus	Group5_2	70974	70991
1396	Group5	10	K0553	30	2	4008703	4008683	Plus	Minus	Group5_2	71184	71164
1397	Group5	10	UN046	31	1	4205915	4205895	Plus	Minus	Group5_2	268396	268376
1398	Group5	10	UN046	31	2	4205784	4205801	Plus	Plus	Group5_2	268265	268282
1399	Group5	11	K0506	32	1	4313270	4313291	Plus	Plus	Group5_3	40921	40942
1400	Group5	11	K0506	32	2	4313429	4313409	Plus	Minus	Group5_3	41080	41060
1401	Group5	11	AC220	33	1	4415160	4415181	Plus	Plus	Group5_3	142811	142832
1402	Group5	11	AC220	33	2	4415354	4415333	Plus	Minus	Group5_3	143005	142984
1403	Group5	11	AP159	34	1	4637662	4637644	Plus	Minus	Group5_3	365313	365295
1404	Group5	11	AP159	34	2	4637389	4637410	Plus	Plus	Group5_3	365040	365061
1405	Group5	11	6505	35	1	4757384	4757403	Plus	Plus	Group5_3	485035	485054
1406	NA	11	6505	35	2	NA	NA	NA	NA	NA	NA	NA
1407	Group5	11	UN164T	36	1	4968274	4968251	Plus	Minus	Group5_3	695925	695902
1408	Group5	11	UN164T	36	2	4968006	4968028	Plus	Plus	Group5_3	695657	695679
1409	Group5	12	UN145	37	1	5092304	5092328	Plus	Plus	Group5_3	819955	819979
1410	Group5	12	UN145	37	2	5092436	5092411	Plus	Minus	Group5_3	820087	820062
1411	NA	12	5450	38	1	NA	NA	NA	NA	NA	NA	NA
1412	Group5	12	5450	38	2	5263400	5263417	Plus	Plus	Group5_3	991051	991068
1413	Group5	12	K0507	39	1	5416903	5416923	Plus	Plus	Group5_3	1144554	1144574
1414	Group5	12	K0507	39	2	5417204	5417187	Plus	Minus	Group5_3	1144855	1144838
1415	Group5	12	AP039	40	1	5548654	5548634	Plus	Minus	Group5_3	1276305	1276285
1416	Group5	12	AP039	40	2	5548341	5548361	Plus	Plus	Group5_3	1275992	1276012
1417	Group5	12	BI062	41	1	5753151	5753171	Plus	Plus	Group5_3	1480802	1480822
1418	Group5	12	BI062	41	2	5753361	5753341	Plus	Minus	Group5_3	1481012	1480992
1419	Group5	12	K0508	42	1	5856839	5856856	Plus	Plus	Group5_3	1584490	1584507
1420	Group5	12	K0508	42	2	5857052	5857035	Plus	Minus	Group5_3	1584703	1584686
1421	NA	12	AV006	43	1	NA	NA	NA	NA	NA	NA	NA
1422	Group5	12	AV006	43	2	6098866	6098883	Plus	Plus	Group5_4	11137	11154
1423	Group5	12	K0509	44	1	6299491	6299513	Plus	Plus	Group5_4	211762	211784
1424	Group5	12	K0509	44	2	6299672	6299655	Plus	Minus	Group5_4	211943	211926
1425	Group5	12	H110	45	1	6489729	6489749	Plus	Plus	Group5_4	402000	402020
1426	Group5	12	H110	45	2	6489888	6489868	Plus	Minus	Group5_4	402159	402139
1427	Group5	12	K0510	46	1	6531150	6531169	Plus	Plus	Group5_4	443421	443440
1428	Group5	12	K0510	46	2	6531278	6531260	Plus	Minus	Group5_4	443549	443531
1429	Group5	12	BI286	47	1	6634110	6634127	Plus	Plus	Group5_4	546381	546398
1430	Group5	12	BI286	47	2	6634353	6634330	Plus	Minus	Group5_4	546624	546601
1431	Group5	12	UN190	48	1	6722255	6722238	Plus	Minus	Group5_4	634526	634509
1432	Group5	12	UN190	48	2	6722118	6722139	Plus	Plus	Group5_4	634389	634410
1433	Group5	13	K0511	49	1	6771774	6771794	Plus	Plus	Group5_4	684045	684065
1434	Group5	13	K0511	49	2	6772013	6771990	Plus	Minus	Group5_4	684284	684261
1435	Group5	13	AC090	50	1	6790623	6790604	Plus	Minus	Group5_4	702894	702875
1436	Group5	13	AC090	50	2	6790452	6790471	Plus	Plus	Group5_4	702723	702742
1437	Group5	13	SV163	51	1	6997895	6997874	Plus	Minus	Group5_4	910166	910145
1438	Group5	13	SV163	51	2	6997678	6997699	Plus	Plus	Group5_4	909949	909970
1439	Group5	14	UN313T	52	1	7398338	7398314	Plus	Minus	Group5_4	1310609	1310585
1440	Group5	14	UN313T	52	2	7398062	7398087	Plus	Plus	Group5_4	1310333	1310358
1441	Group5	15	UN189T	53	1	7311294	7311269	Plus	Minus	Group5_4	1223565	1223540
1442	Group5	15	UN189T	53	2	7311087	7311104	Plus	Plus	Group5_4	1223358	1223375
1443	Group5	15	AP180	54	1	7282679	7282658	Plus	Minus	Group5_4	1194950	1194929
1444	NA	15	AP180	54	2	NA	NA	NA	NA	NA	NA	NA
1445	Group5	16	AP218	55	1	7512730	7512747	Plus	Plus	Group5_4	1425001	1425018
1446	Group5	16	AP218	55	2	7512845	7512827	Plus	Minus	Group5_4	1425116	1425098
1447	Group5	16	K0512B	56	1	7680366	7680383	Plus	Plus	Group5_4	1592637	1592654
1448	Group5	16	K0512B	56	2	7680627	7680608	Plus	Minus	Group5_4	1592898	1592879
1449	Group5	16	AT164	57	1	7863687	7863705	Plus	Plus	Group5_4	1775958	1775976
1450	Group5	16	AT164	57	2	7863816	7863797	Plus	Minus	Group5_4	1776087	1776068
1451	NA	16	AT200	58	1	NA	NA	NA	NA	NA	NA	NA
1452	Group5	16	AT200	58	2	7909739	7909721	Plus	Minus	Group5_4	1822010	1821992
1453	Group5	16	AP225	59	1	7911898	7911915	Plus	Plus	Group5_4	1824169	1824186
1454	Group5	16	AP225	59	2	7912092	7912074	Plus	Minus	Group5_4	1824363	1824345
1455	Group5	16	UN066	60	1	7951588	7951570	Plus	Minus	Group5_4	1863859	1863841
1456	Group5	16	UN066	60	2	7951443	7951461	Plus	Plus	Group5_4	1863714	1863732
1457	Group5	16	UN174B	61	1	8300208	8300228	Plus	Plus	Group5_4	2212479	2212499
1458	Group5	16	UN174B	61	2	8300413	8300394	Plus	Minus	Group5_4	2212684	2212665
1459	Group5	16	BI355	62	1	8433080	8433062	Plus	Minus	Group5_4	2345351	2345333
1460	Group5	16	BI355	62	2	8432898	8432921	Plus	Plus	Group5_4	2345169	2345192
1461	Group5	16	BI371	63	1	8438742	8438719	Plus	Minus	Group5_4	2351013	2350990
1462	Group5	16	BI371	63	2	8438485	8438510	Plus	Plus	Group5_4	2350756	2350781
1463	Group5	17	6512	64	1	8622468	8622486	Plus	Plus	Group5_4	2534739	2534757
1464	Group5	17	6512	64	2	8622584	8622566	Plus	Minus	Group5_4	2534855	2534837
1465	Group5	18	K0515	65	1	8772890	8772871	Plus	Minus	Group5_4	2685161	2685142
1466	Group5	18	K0515	65	2	8772705	8772724	Plus	Plus	Group5_4	2684976	2684995
1467	NA	18	BI152	66	1	NA	NA	NA	NA	NA	NA	NA
1468	Group5	18	BI152	66	2	8896713	8896695	Plus	Minus	Group5_4	2808984	2808966
1469	Group5	18	5315	67	1	8968418	8968401	Plus	Minus	Group5_4	2880689	2880672
1470	NA	18	5315	67	2	NA	NA	NA	NA	NA	NA	NA
1471	Group5	19	AP100	68	1	9107282	9107299	Plus	Plus	Group5_4	3019553	3019570
1472	Group5	19	AP100	68	2	9107426	9107408	Plus	Minus	Group5_4	3019697	3019679
1473	NA	19	AP187	69	1	NA	NA	NA	NA	NA	NA	NA
1474	Group5	19	AP187	69	2	9109427	9109446	Plus	Plus	Group5_4	3021698	3021717
1475	Group5	20	UN221	70	1	9186081	9186101	Plus	Plus	Group5_4	3098352	3098372
1476	Group5	20	UN221	70	2	9186303	9186286	Plus	Minus	Group5_4	3098574	3098557
1477	Group5	20	K0554B	71	1	9424950	9424924	Plus	Minus	Group5_4	3337221	3337195
1478	Group5	20	K0554B	71	2	9424771	9424789	Plus	Plus	Group5_4	3337042	3337060
1479	Group5	21	UN186B	72	1	9590130	9590150	Plus	Plus	Group5_4	3502401	3502421
1480	Group5	21	UN186B	72	2	9590336	9590314	Plus	Minus	Group5_4	3502607	3502585
1481	Group5	21	K0555	73	1	9674401	9674421	Plus	Plus	Group5_4	3586672	3586692
1482	Group5	21	K0555	73	2	9674624	9674607	Plus	Minus	Group5_4	3586895	3586878
1483	Group5	21	K0518	74	1	9728089	9728065	Plus	Minus	Group5_4	3640360	3640336
1484	Group5	21	K0518	74	2	9727884	9727904	Plus	Plus	Group5_4	3640155	3640175
1485	Group5	21	BI003	75	1	9805756	9805734	Plus	Minus	Group5_4	3718027	3718005
1486	Group5	21	BI003	75	2	9805594	9805611	Plus	Plus	Group5_4	3717865	3717882
1487	Group5	22	BI036	76	1	9936009	9935992	Plus	Minus	Group5_4	3848280	3848263
1488	Group5	22	BI036	76	2	9935873	9935900	Plus	Plus	Group5_4	3848144	3848171
1489	Group5	22	SV172	77	1	9998235	9998262	Plus	Plus	Group5_4	3910506	3910533
1490	Group5	22	SV172	77	2	9998382	9998360	Plus	Minus	Group5_4	3910653	3910631
1491	Group5	22	A058	78	1	10082130	10082109	Plus	Minus	Group5_4	3994401	3994380
1492	Group5	22	A058	78	2	10082038	10082060	Plus	Plus	Group5_4	3994309	3994331
1493	Group5	22	K0519	79	1	10244591	10244610	Plus	Plus	Group5_4	4156862	4156881
1494	Group5	22	K0519	79	2	10244759	10244741	Plus	Minus	Group5_4	4157030	4157012
1495	Group5	22	5983	80	1	10424827	10424810	Plus	Minus	Group5_4	4337098	4337081
1496	Group5	22	5983	80	2	10424726	10424743	Plus	Plus	Group5_4	4336997	4337014
1497	Group5	22	K0520	81	1	10552889	10552906	Plus	Plus	Group5_4	4465160	4465177
1498	Group5	22	K0520	81	2	10553075	10553056	Plus	Minus	Group5_4	4465346	4465327
1499	Group5	22	K0521	82	1	10681445	10681463	Plus	Plus	Group5_4	4593716	4593734
1500	Group5	22	K0521	82	2	10681668	10681646	Plus	Minus	Group5_4	4593939	4593917
1501	Group5	23	UN359B	83	1	10794327	10794344	Plus	Plus	Group5_4	4706598	4706615
1502	Group5	23	UN359B	83	2	10794553	10794533	Plus	Minus	Group5_4	4706824	4706804
1503	Group5	24	UN379	84	1	10856323	10856350	Plus	Plus	Group5_4	4768594	4768621
1504	Group5	24	UN379	84	2	10856509	10856487	Plus	Minus	Group5_4	4768780	4768758
1505	Group5	25	UN122	85	1	11058586	11058606	Plus	Plus	Group5_4	4970857	4970877
1506	Group5	25	UN122	85	2	11058727	11058707	Plus	Minus	Group5_4	4970998	4970978
1507	Group5	25	BI365	86	1	11207248	11207227	Plus	Minus	Group5_4	5119519	5119498
1508	Group5	25	BI365	86	2	11207067	11207084	Plus	Plus	Group5_4	5119338	5119355
1509	Group5	25	SV329	87	1	11263301	11263318	Plus	Plus	Group5_4	5175572	5175589
1510	Group5	25	SV329	87	2	11263516	11263499	Plus	Minus	Group5_4	5175787	5175770
1511	Group5	25	BI255	88	1	11307148	11307131	Plus	Minus	Group5_4	5219419	5219402
1512	NA	25	BI255	88	2	NA	NA	NA	NA	NA	NA	NA
1513	Group5	25	BI329	89	1	11322354	11322329	Plus	Minus	Group5_4	5234625	5234600
1514	Group5	25	BI329	89	2	11322116	11322136	Plus	Plus	Group5_4	5234387	5234407
1515	Group5	26	BI245	90	1	11464571	11464554	Plus	Minus	Group5_4	5376842	5376825
1516	Group5	26	BI245	90	2	11464344	11464369	Plus	Plus	Group5_4	5376615	5376640
1517	Group5	26	K0522	91	1	11557468	11557488	Plus	Plus	Group5_4	5469739	5469759
1518	Group5	26	K0522	91	2	11557614	11557595	Plus	Minus	Group5_4	5469885	5469866
1519	Group5	26	BI185	92	1	11664361	11664378	Plus	Plus	Group5_4	5576632	5576649
1520	Group5	26	BI185	92	2	11664481	11664462	Plus	Minus	Group5_4	5576752	5576733
1521	Group5	26	6339	93	1	11754454	11754435	Plus	Minus	Group5_4	5666725	5666706
1522	Group5	26	6339	93	2	11754311	11754328	Plus	Plus	Group5_4	5666582	5666599
1523	NA	26	6385	94	1	NA	NA	NA	NA	NA	NA	NA
1524	NA	26	6385	94	2	NA	NA	NA	NA	NA	NA	NA
1525	Group5	26	6063	95	1	11758361	11758338	Plus	Minus	Group5_4	5670632	5670609
1526	Group5	26	6063	95	2	11758199	11758222	Plus	Plus	Group5_4	5670470	5670493
1527	Group5	26	K0523B	96	1	11920973	11920991	Plus	Plus	Group5_4	5833244	5833262
1528	Group5	26	K0523B	96	2	11921150	11921133	Plus	Minus	Group5_4	5833421	5833404
1529	Group5	27	GJ	97	1	12122126	12122146	Plus	Plus	Group5_4	6034397	6034417
1530	Group5	27	GJ	97	2	12122246	12122229	Plus	Minus	Group5_4	6034517	6034500
1531	Group5	27	K0524	98	1	12187309	12187291	Plus	Minus	Group5_4	6099580	6099562
1532	Group5	27	K0524	98	2	12187166	12187185	Plus	Plus	Group5_4	6099437	6099456
1533	Group5	27	BI274	99	1	12227420	12227392	Plus	Minus	Group5_4	6139691	6139663
1534	Group5	27	BI274	99	2	12227260	12227282	Plus	Plus	Group5_4	6139531	6139553
1535	NA	28	UN230	100	1	NA	NA	NA	NA	NA	NA	NA
1536	Group5	28	UN230	100	2	12311547	12311529	Plus	Minus	Group5_4	6223818	6223800
1537	NA	28	UN412	101	1	NA	NA	NA	NA	NA	NA	NA
1538	Group5	28	UN412	101	2	12315047	12315026	Plus	Minus	Group5_4	6227318	6227297
1539	Group5	28	UN413B	102	1	12354568	12354587	Plus	Plus	Group5_4	6266839	6266858
1540	Group5	28	UN413B	102	2	12354727	12354710	Plus	Minus	Group5_4	6266998	6266981
1541	NA	28	UN416	103	1	NA	NA	NA	NA	NA	NA	NA
1542	Group5	28	UN416	103	2	12385520	12385501	Plus	Minus	Group5_4	6297791	6297772
1543	Group5	29	K0525	104	1	12482133	12482113	Plus	Minus	Group5_4	6394404	6394384
1544	Group5	29	K0525	104	2	12481943	12481963	Plus	Plus	Group5_4	6394214	6394234
1545	Group5	29	SV282	105	1	12561953	12561933	Plus	Minus	Group5_4	6474224	6474204
1546	Group5	29	SV282	105	2	12561734	12561753	Plus	Plus	Group5_4	6474005	6474024
1547	Group5	29	K0556	106	1	12677622	12677605	Plus	Minus	Group5_4	6589893	6589876
1548	Group5	29	K0556	106	2	12677426	12677445	Plus	Plus	Group5_4	6589697	6589716
1549	Group5	30	K0559	107	1	12740854	12740833	Plus	Minus	Group5_4	6653125	6653104
1550	Group5	30	K0559	107	2	12740677	12740694	Plus	Plus	Group5_4	6652948	6652965
1551	Group5	30	K0557	108	1	12756227	12756204	Plus	Minus	Group5_4	6668498	6668475
1552	Group5	30	K0557	108	2	12756058	12756077	Plus	Plus	Group5_4	6668329	6668348
1553	Group5	30	AT030	109	1	12910552	12910533	Plus	Minus	Group5_4	6822823	6822804
1554	Group5	30	AT030	109	2	12910410	12910434	Plus	Plus	Group5_4	6822681	6822705
1555	Group5	30	AT049	110	1	12913846	12913863	Plus	Plus	Group5_4	6826117	6826134
1556	Group5	30	AT049	110	2	12914210	12914191	Plus	Minus	Group5_4	6826481	6826462
1557	Group5	30	UN205B	111	1	13057715	13057695	Plus	Minus	Group5_4	6969986	6969966
1558	Group5	30	UN205B	111	2	13057458	13057481	Plus	Plus	Group5_4	6969729	6969752
1559	NA	31	AP053	112	1	NA	NA	NA	NA	NA	NA	NA
1560	NA	31	AP053	112	2	NA	NA	NA	NA	NA	NA	NA
1561	Group5	32	UN372B	113	1	13333335	13333355	Plus	Plus	Group5_4	7245606	7245626
1562	Group5	32	UN372B	113	2	13333532	13333509	Plus	Minus	Group5_4	7245803	7245780
1563	Group5	33	BI055	114	1	13492445	13492424	Plus	Minus	Group5_4	7404716	7404695
1564	Group5	33	BI055	114	2	13492295	13492312	Plus	Plus	Group5_4	7404566	7404583
1565	Group5	33	BI032	115	1	13500185	13500206	Plus	Plus	Group5_4	7412456	7412477
1566	Group5	33	BI032	115	2	13500403	13500382	Plus	Minus	Group5_4	7412674	7412653
1567	Group5	33	SV209	116	1	13503240	13503219	Plus	Minus	Group5_4	7415511	7415490
1568	Group5	33	SV209	116	2	13502921	13502938	Plus	Plus	Group5_4	7415192	7415209
1569	Group5	33	SV333	117	1	13510509	13510530	Plus	Plus	Group5_4	7422780	7422801
1570	Group5	33	SV333	117	2	13510652	13510627	Plus	Minus	Group5_4	7422923	7422898
1571	Group5	33	AP143	118	1	13572275	13572295	Plus	Plus	Group5_4	7484546	7484566
1572	NA	33	AP143	118	2	NA	NA	NA	NA	NA	NA	NA
1573	Group5	33	SV100	119	1	13592380	13592357	Plus	Minus	Group5_4	7504651	7504628
1574	Group5	33	SV100	119	2	13592189	13592213	Plus	Plus	Group5_4	7504460	7504484
1575	Group5	33	BI201	120	1	13645014	13645035	Plus	Plus	Group5_4	7557285	7557306
1576	Group5	33	BI201	120	2	13645236	13645215	Plus	Minus	Group5_4	7557507	7557486
1577	Group5	33	UN142	121	1	13814431	13814408	Plus	Minus	Group5_4	7726702	7726679
1578	Group5	33	UN142	121	2	13814174	13814198	Plus	Plus	Group5_4	7726445	7726469
1579	Group6	1	UN261T	1	1	1846375	1846400	Plus	Plus	Group6_1	1846375	1846400
1580	Group6	1	UN261T	1	2	1846708	1846686	Plus	Minus	Group6_1	1846708	1846686
1581	Group6	2	UN330	2	1	1569839	1569856	Plus	Plus	Group6_1	1569839	1569856
1582	Group6	2	UN330	2	2	1569988	1569971	Plus	Minus	Group6_1	1569988	1569971
1583	Group6	2	AT179	3	1	1703151	1703170	Plus	Plus	Group6_1	1703151	1703170
1584	Group6	2	AT179	3	2	1703302	1703282	Plus	Minus	Group6_1	1703302	1703282
1585	Group6	2	K0640	4	1	1744585	1744611	Plus	Plus	Group6_1	1744585	1744611
1586	Group6	2	K0640	4	2	1744766	1744742	Plus	Minus	Group6_1	1744766	1744742
1587	Group6	3	K0639	5	1	1990260	1990281	Plus	Plus	Group6_1	1990260	1990281
1588	Group6	3	K0639	5	2	1990388	1990369	Plus	Minus	Group6_1	1990388	1990369
1589	Group6	3	AP097	6	1	2072420	2072439	Plus	Plus	Group6_1	2072420	2072439
1590	NA	3	AP097	6	2	NA	NA	NA	NA	NA	NA	NA
1591	Group6	4	UN393	7	1	2163057	2163077	Plus	Plus	Group6_1	2163057	2163077
1592	Group6	4	UN393	7	2	2163186	2163169	Plus	Minus	Group6_1	2163186	2163169
1593	Group6	5	SV104	8	1	2302366	2302346	Plus	Minus	Group6_1	2302366	2302346
1594	Group6	5	SV104	8	2	2302195	2302212	Plus	Plus	Group6_1	2302195	2302212
1595	Group6	5	SV315	9	1	2302460	2302479	Plus	Plus	Group6_1	2302460	2302479
1596	Group6	5	SV315	9	2	2302698	2302675	Plus	Minus	Group6_1	2302698	2302675
1597	Group6	5	BI002	10	1	2326323	2326304	Plus	Minus	Group6_1	2326323	2326304
1598	Group6	5	BI002	10	2	2326168	2326186	Plus	Plus	Group6_1	2326168	2326186
1599	Group6	6	UN116	11	1	2459717	2459739	Plus	Plus	Group6_1	2459717	2459739
1600	Group6	6	UN116	11	2	2459950	2459928	Plus	Minus	Group6_1	2459950	2459928
1601	Group6	7	UN178	12	1	2687431	2687448	Plus	Plus	Group6_2	28775	28792
1602	Group6	7	UN178	12	2	2687592	2687575	Plus	Minus	Group6_2	28936	28919
1603	Group6	8	UN181	13	1	2899779	2899755	Plus	Minus	Group6_2	241123	241099
1604	Group6	8	UN181	13	2	2899618	2899635	Plus	Plus	Group6_2	240962	240979
1605	Group6	9	UN395	14	1	2570060	2570039	Plus	Minus	Group6_1	2570060	2570039
1606	Group6	9	UN395	14	2	2569930	2569949	Plus	Plus	Group6_1	2569930	2569949
1607	Group6	10	UN305	15	1	3068323	3068306	Plus	Minus	Group6_2	409667	409650
1608	Group6	10	UN305	15	2	3068150	3068171	Plus	Plus	Group6_2	409494	409515
1609	Group6	11	K0638	16	1	3159295	3159277	Plus	Minus	Group6_3	58825	58807
1610	Group6	11	K0638	16	2	3159167	3159185	Plus	Plus	Group6_3	58697	58715
1611	Group6	11	K0637	17	1	3305553	3305536	Plus	Minus	Group6_3	205083	205066
1612	Group6	11	K0637	17	2	3305307	3305325	Plus	Plus	Group6_3	204837	204855
1613	Group6	11	AT153	18	1	3452856	3452876	Plus	Plus	Group6_3	352386	352406
1614	Group6	11	AT153	18	2	3452979	3452960	Plus	Minus	Group6_3	352509	352490
1615	Group6	12	UN218Q	19	1	3644843	3644860	Plus	Plus	Group6_4	136481	136498
1616	NA	12	UN218Q	19	2	NA	NA	NA	NA	NA	NA	NA
1617	Group6	12	UN148T	20	1	3742690	3742673	Plus	Minus	Group6_4	234328	234311
1618	Group6	12	UN148T	20	2	3742542	3742561	Plus	Plus	Group6_4	234180	234199
1619	Group6	13	K0654T	21	1	3804487	3804464	Plus	Minus	Group6_4	296125	296102
1620	Group6	13	K0654T	21	2	3804333	3804357	Plus	Plus	Group6_4	295971	295995
1621	Group6	13	K0660	22	1	3905782	3905803	Plus	Plus	Group6_4	397420	397441
1622	Group6	13	K0660	22	2	3905964	3905943	Plus	Minus	Group6_4	397602	397581
1623	Group6	13	K0661	23	1	3935621	3935639	Plus	Plus	Group6_4	427259	427277
1624	Group6	13	K0661	23	2	3935824	3935800	Plus	Minus	Group6_4	427462	427438
1625	Group6	13	UN139B	24	1	3998334	3998317	Plus	Minus	Group6_4	489972	489955
1626	Group6	13	UN139B	24	2	3998193	3998211	Plus	Plus	Group6_4	489831	489849
1627	Group6	14	UN213	25	1	4203917	4203898	Plus	Minus	Group6_4	695555	695536
1628	Group6	14	UN213	25	2	4203764	4203784	Plus	Plus	Group6_4	695402	695422
1629	Group6	15	UN081	26	1	4284623	4284641	Plus	Plus	Group6_4	776261	776279
1630	Group6	15	UN081	26	2	4284775	4284758	Plus	Minus	Group6_4	776413	776396
1631	Group6	15	UN082	27	1	4432197	4432214	Plus	Plus	Group6_4	923835	923852
1632	Group6	15	UN082	27	2	4432439	4432420	Plus	Minus	Group6_4	924077	924058
1633	Group6	15	UN094	28	1	4484170	4484189	Plus	Plus	Group6_4	975808	975827
1634	Group6	15	UN094	28	2	4484480	4484457	Plus	Minus	Group6_4	976118	976095
1635	NA	16	UN333B	29	1	NA	NA	NA	NA	NA	NA	NA
1636	NA	16	UN333B	29	2	NA	NA	NA	NA	NA	NA	NA
1637	Group6	16	UN332	30	1	4748959	4748933	Plus	Minus	Group6_5	172920	172894
1638	Group6	16	UN332	30	2	4748705	4748730	Plus	Plus	Group6_5	172666	172691
1639	Group6	17	UN061	31	1	4939969	4939951	Plus	Minus	Group6_6	37608	37590
1640	Group6	17	UN061	31	2	4939797	4939817	Plus	Plus	Group6_6	37436	37456
1641	Group6	18	UN240	32	1	5347514	5347540	Plus	Plus	Group6_6	445153	445179
1642	Group6	18	UN240	32	2	5347708	5347684	Plus	Minus	Group6_6	445347	445323
1643	Group6	19	UN060	33	1	5136051	5136034	Plus	Minus	Group6_6	233690	233673
1644	Group6	19	UN060	33	2	5135856	5135873	Plus	Plus	Group6_6	233495	233512
1645	Group6	20	UN031	34	1	5498387	5498368	Plus	Minus	Group6_6	596026	596007
1646	Group6	20	UN031	34	2	5498275	5498296	Plus	Plus	Group6_6	595914	595935
1647	Group6	20	UN029B	35	1	5856298	5856275	Plus	Minus	Group6_7	9036	9013
1648	Group6	20	UN029B	35	2	5856146	5856165	Plus	Plus	Group6_7	8884	8903
1649	Group6	21	SV168	36	1	5864187	5864165	Plus	Minus	Group6_7	16925	16903
1650	NA	21	SV168	36	2	NA	NA	NA	NA	NA	NA	NA
1651	NA	21	A113	37	1	NA	NA	NA	NA	NA	NA	NA
1652	Group6	21	A113	37	2	5864240	5864259	Plus	Plus	Group6_7	16978	16997
1653	Group6	21	AG25A	38	1	6113529	6113512	Plus	Minus	Group6_7	266267	266250
1654	Group6	21	AG25A	38	2	6113336	6113360	Plus	Plus	Group6_7	266074	266098
1655	Group6	21	AC032	39	1	6137676	6137693	Plus	Plus	Group6_7	290414	290431
1656	NA	21	AC032	39	2	NA	NA	NA	NA	NA	NA	NA
1657	Group6	21	5660	40	1	6138398	6138378	Plus	Minus	Group6_7	291136	291116
1658	Group6	21	5660	40	2	6138044	6138061	Plus	Plus	Group6_7	290782	290799
1659	Group6	21	K0634	41	1	6241076	6241058	Plus	Minus	Group6_7	393814	393796
1660	Group6	21	K0634	41	2	6240819	6240839	Plus	Plus	Group6_7	393557	393577
1661	Group6	21	UN216	42	1	6441208	6441187	Plus	Minus	Group6_7	593946	593925
1662	Group6	21	UN216	42	2	6441098	6441115	Plus	Plus	Group6_7	593836	593853
1663	Group6	22	UN194B	43	1	6555444	6555426	Plus	Minus	Group6_7	708182	708164
1664	Group6	22	UN194B	43	2	6555333	6555350	Plus	Plus	Group6_7	708071	708088
1665	Group6	23	K0655B	44	1	6655068	6655043	Plus	Minus	Group6_7	807806	807781
1666	Group6	23	K0655B	44	2	6654637	6654656	Plus	Plus	Group6_7	807375	807394
1667	Group6	23	UN208	45	1	6774643	6774621	Plus	Minus	Group6_7	927381	927359
1668	Group6	23	UN208	45	2	6774526	6774548	Plus	Plus	Group6_7	927264	927286
1669	Group6	25	UN112	46	1	6872062	6872045	Plus	Minus	Group6_7	1024800	1024783
1670	Group6	25	UN112	46	2	6871846	6871867	Plus	Plus	Group6_7	1024584	1024605
1671	Group6	24	UN172T	47	1	6946210	6946193	Plus	Minus	Group6_7	1098948	1098931
1672	Group6	24	UN172T	47	2	6946007	6946028	Plus	Plus	Group6_7	1098745	1098766
1673	Group6	24	UN172NT	48	1	7011030	7011012	Plus	Minus	Group6_7	1163768	1163750
1674	Group6	24	UN172NT	48	2	7010839	7010856	Plus	Plus	Group6_7	1163577	1163594
1675	Group6	26	AT104	49	1	7206028	7206006	Plus	Minus	Group6_7	1358766	1358744
1676	Group6	26	AT104	49	2	7205806	7205825	Plus	Plus	Group6_7	1358544	1358563
1677	NA	26	AT178	50	1	NA	NA	NA	NA	NA	NA	NA
1678	NA	26	AT178	50	2	NA	NA	NA	NA	NA	NA	NA
1679	Group6	26	UN224	51	1	7449325	7449347	Plus	Plus	Group6_7	1602063	1602085
1680	Group6	26	UN224	51	2	7449427	7449406	Plus	Minus	Group6_7	1602165	1602144
1681	Group6	26	6019	52	1	7613986	7614010	Plus	Plus	Group6_7	1766724	1766748
1682	Group6	26	6019	52	2	7614243	7614219	Plus	Minus	Group6_7	1766981	1766957
1683	Group6	27	K0625	53	1	7667285	7667266	Plus	Minus	Group6_7	1820023	1820004
1684	Group6	27	K0625	53	2	7667133	7667156	Plus	Plus	Group6_7	1819871	1819894
1685	Group6	27	BI186	54	1	7802408	7802390	Plus	Minus	Group6_7	1955146	1955128
1686	Group6	27	BI186	54	2	7802206	7802225	Plus	Plus	Group6_7	1954944	1954963
1687	Group6	28	K0631B	55	1	7902273	7902250	Plus	Minus	Group6_7	2055011	2054988
1688	Group6	28	K0631B	55	2	7902066	7902083	Plus	Plus	Group6_7	2054804	2054821
1689	NA	28	H048	56	1	NA	NA	NA	NA	NA	NA	NA
1690	Group6	28	H048	56	2	8025822	8025803	Plus	Minus	Group6_7	2178560	2178541
1691	Group6	28	5100	57	1	8092080	8092060	Plus	Minus	Group6_7	2244818	2244798
1692	Group6	28	5100	57	2	8091956	8091976	Plus	Plus	Group6_7	2244694	2244714
1693	Group6	28	AC045	58	1	8212213	8212191	Plus	Minus	Group6_7	2364951	2364929
1694	Group6	28	AC045	58	2	8212060	8212079	Plus	Plus	Group6_7	2364798	2364817
1695	Group6	28	AP129	59	1	8272036	8272055	Plus	Plus	Group6_7	2424774	2424793
1696	NA	28	AP129	59	2	NA	NA	NA	NA	NA	NA	NA
1697	Group6	28	K0630	60	1	8381391	8381370	Plus	Minus	Group6_7	2534129	2534108
1698	Group6	28	K0630	60	2	8381253	8381270	Plus	Plus	Group6_7	2533991	2534008
1699	Group6	28	K0629T	61	1	8463919	8463902	Plus	Minus	Group6_7	2616657	2616640
1700	Group6	28	K0629T	61	2	8463622	8463639	Plus	Plus	Group6_7	2616360	2616377
1701	Group6	28	UN155	62	1	8624200	8624177	Plus	Minus	Group6_7	2776938	2776915
1702	Group6	28	UN155	62	2	8624007	8624026	Plus	Plus	Group6_7	2776745	2776764
1703	Group6	29	K0628	63	1	8675566	8675544	Plus	Minus	Group6_7	2828304	2828282
1704	Group6	29	K0628	63	2	8675327	8675345	Plus	Plus	Group6_7	2828065	2828083
1705	Group6	29	AT202	64	1	8800339	8800319	Plus	Minus	Group6_7	2953077	2953057
1706	Group6	29	AT202	64	2	8800121	8800142	Plus	Plus	Group6_7	2952859	2952880
1707	Group6	29	K0627	65	1	8915555	8915533	Plus	Minus	Group6_7	3068293	3068271
1708	Group6	29	K0627	65	2	8915390	8915412	Plus	Plus	Group6_7	3068128	3068150
1709	Group6	29	K0626B	66	1	9028220	9028194	Plus	Minus	Group6_7	3180958	3180932
1710	Group6	29	K0626B	66	2	9028042	9028062	Plus	Plus	Group6_7	3180780	3180800
1711	Group6	30	AC007	67	1	9296870	9296888	Plus	Plus	Group6_7	3449608	3449626
1712	NA	30	AC007	67	2	NA	NA	NA	NA	NA	NA	NA
1713	Group6	30	AT004	68	1	9480513	9480530	Plus	Plus	Group6_7	3633251	3633268
1714	NA	30	AT004	68	2	NA	NA	NA	NA	NA	NA	NA
1715	Group6	30	AT070	69	1	9521500	9521480	Plus	Minus	Group6_7	3674238	3674218
1716	Group6	30	AT070	69	2	9521382	9521401	Plus	Plus	Group6_7	3674120	3674139
1717	Group6	30	AC099	70	1	9759039	9759061	Plus	Plus	Group6_7	3911777	3911799
1718	NA	30	AC099	70	2	NA	NA	NA	NA	NA	NA	NA
1719	Group6	30	AC012	71	1	9798259	9798279	Plus	Plus	Group6_7	3950997	3951017
1720	NA	30	AC012	71	2	NA	NA	NA	NA	NA	NA	NA
1721	Group6	30	K0622	72	1	9864015	9863995	Plus	Minus	Group6_7	4016753	4016733
1722	Group6	30	K0622	72	2	9863706	9863729	Plus	Plus	Group6_7	4016444	4016467
1723	Group6	31	UNDW12B	73	1	9951061	9951035	Plus	Minus	Group6_7	4103799	4103773
1724	Group6	31	UNDW12B	73	2	9950919	9950941	Plus	Plus	Group6_7	4103657	4103679
1725	Group6	32	K0621	74	1	10000197	10000176	Plus	Minus	Group6_7	4152935	4152914
1726	Group6	32	K0621	74	2	10000045	10000065	Plus	Plus	Group6_7	4152783	4152803
1727	Group6	32	BI309	75	1	10192099	10192118	Plus	Plus	Group6_7	4344837	4344856
1728	Group6	32	BI309	75	2	10192279	10192262	Plus	Minus	Group6_7	4345017	4345000
1729	Group6	32	A027	76	1	10266610	10266627	Plus	Plus	Group6_7	4419348	4419365
1730	Group6	32	A027	76	2	10266756	10266739	Plus	Minus	Group6_7	4419494	4419477
1731	Group6	32	AC076	77	1	10498360	10498332	Plus	Minus	Group6_7	4651098	4651070
1732	Group6	32	AC076	77	2	10498126	10498155	Plus	Plus	Group6_7	4650864	4650893
1733	Group6	32	K0620	78	1	10664478	10664458	Plus	Minus	Group6_7	4817216	4817196
1734	Group6	32	K0620	78	2	10664244	10664264	Plus	Plus	Group6_7	4816982	4817002
1735	Group6	32	K0619	79	1	10813060	10813043	Plus	Minus	Group6_7	4965798	4965781
1736	Group6	32	K0619	79	2	10812924	10812945	Plus	Plus	Group6_7	4965662	4965683
1737	Group6	32	K0618	80	1	10924997	10924980	Plus	Minus	Group6_7	5077735	5077718
1738	Group6	32	K0618	80	2	10924862	10924879	Plus	Plus	Group6_7	5077600	5077617
1739	Group6	32	AP115	81	1	11060425	11060408	Plus	Minus	Group6_7	5213163	5213146
1740	Group6	32	AP115	81	2	11059976	11059994	Plus	Plus	Group6_7	5212714	5212732
1741	Group6	32	K0616	82	1	11296952	11296935	Plus	Minus	Group6_7	5449690	5449673
1742	Group6	32	K0616	82	2	11296811	11296830	Plus	Plus	Group6_7	5449549	5449568
1743	Group6	33	UN316	83	1	11494663	11494682	Plus	Plus	Group6_7	5647401	5647420
1744	Group6	33	UN316	83	2	11494787	11494767	Plus	Minus	Group6_7	5647525	5647505
1745	Group6	33	5291	84	1	11550765	11550783	Plus	Plus	Group6_7	5703503	5703521
1746	NA	33	5291	84	2	NA	NA	NA	NA	NA	NA	NA
1747	NA	34	AP167	85	1	NA	NA	NA	NA	NA	NA	NA
1748	Group6	34	AP167	85	2	11777567	11777548	Plus	Minus	Group6_7	5930305	5930286
1749	Group6	34	AT016	86	1	11887643	11887624	Plus	Minus	Group6_7	6040381	6040362
1750	Group6	34	AT016	86	2	11887457	11887475	Plus	Plus	Group6_7	6040195	6040213
1751	Group6	34	5388	87	1	12034803	12034784	Plus	Minus	Group6_7	6187541	6187522
1752	Group6	34	5388	87	2	12034693	12034712	Plus	Plus	Group6_7	6187431	6187450
1753	Group6	34	SV318	88	1	12096789	12096767	Plus	Minus	Group6_7	6249527	6249505
1754	Group6	34	SV318	88	2	12096600	12096620	Plus	Plus	Group6_7	6249338	6249358
1755	Group6	35	AL082	89	1	12355674	12355692	Plus	Plus	Group6_7	6508412	6508430
1756	Group6	35	AL082	89	2	12355915	12355896	Plus	Minus	Group6_7	6508653	6508634
1757	Group6	35	AL046A	90	1	12399501	12399478	Plus	Minus	Group6_7	6552239	6552216
1758	Group6	35	AL046A	90	2	12399282	12399302	Plus	Plus	Group6_7	6552020	6552040
1759	Group6	35	K0613	91	1	12626031	12626011	Plus	Minus	Group6_7	6778769	6778749
1760	Group6	35	K0613	91	2	12625862	12625880	Plus	Plus	Group6_7	6778600	6778618
1761	Group6	35	AC112	92	1	12832471	12832488	Plus	Plus	Group6_7	6985209	6985226
1762	Group6	35	AC112	92	2	12832645	12832627	Plus	Minus	Group6_7	6985383	6985365
1763	Group6	35	K0612	93	1	12911232	12911213	Plus	Minus	Group6_7	7063970	7063951
1764	Group6	35	K0612	93	2	12911011	12911031	Plus	Plus	Group6_7	7063749	7063769
1765	Group6	36	BI131	94	1	12966463	12966488	Plus	Plus	Group6_7	7119201	7119226
1766	Group6	36	BI131	94	2	12966613	12966586	Plus	Minus	Group6_7	7119351	7119324
1767	Group6	37	UN291	95	1	13220823	13220843	Plus	Plus	Group6_7	7373561	7373581
1768	Group6	37	UN291	95	2	13220967	13220946	Plus	Minus	Group6_7	7373705	7373684
1769	Group6	37	UN132T	96	1	13487310	13487330	Plus	Plus	Group6_7	7640048	7640068
1770	Group6	37	UN132T	96	2	13487421	13487404	Plus	Minus	Group6_7	7640159	7640142
1771	Group6	38	AP054	97	1	13595107	13595085	Plus	Minus	Group6_7	7747845	7747823
1772	Group6	38	AP054	97	2	13595342	13595361	Plus	Plus	Group6_7	7748080	7748099
1773	Group6	38	AP031	98	1	13636872	13636892	Plus	Plus	Group6_7	7789610	7789630
1774	NA	38	AP031	98	2	NA	NA	NA	NA	NA	NA	NA
1775	Group6	38	K0611	99	1	13728414	13728397	Plus	Minus	Group6_7	7881152	7881135
1776	Group6	38	K0611	99	2	13728313	13728334	Plus	Plus	Group6_7	7881051	7881072
1777	Group6	38	K0651B	100	1	13888077	13888094	Plus	Plus	Group6_7	8040815	8040832
1778	Group6	38	K0651B	100	2	13888342	13888325	Plus	Minus	Group6_7	8041080	8041063
1779	Group6	39	AT140	101	1	13894354	13894336	Plus	Minus	Group6_7	8047092	8047074
1780	Group6	39	AT140	101	2	13894197	13894216	Plus	Plus	Group6_7	8046935	8046954
1781	Group6	40	K0610	102	1	13999398	13999380	Plus	Minus	Group6_7	8152136	8152118
1782	Group6	40	K0610	102	2	13999254	13999272	Plus	Plus	Group6_7	8151992	8152010
1783	Group6	40	4978	103	1	14094778	14094761	Plus	Minus	Group6_7	8247516	8247499
1784	Group6	40	4978	103	2	14094670	14094687	Plus	Plus	Group6_7	8247408	8247425
1785	Group6	40	BI191	104	1	14122553	14122534	Plus	Minus	Group6_7	8275291	8275272
1786	Group6	40	BI191	104	2	14122303	14122324	Plus	Plus	Group6_7	8275041	8275062
1787	Group6	41	K0609	105	1	14189702	14189683	Plus	Minus	Group6_7	8342440	8342421
1788	Group6	41	K0609	105	2	14189583	14189602	Plus	Plus	Group6_7	8342321	8342340
1789	Group6	42	K0608	106	1	14208270	14208253	Plus	Minus	Group6_7	8361008	8360991
1790	Group6	42	K0608	106	2	14207897	14207917	Plus	Plus	Group6_7	8360635	8360655
1791	Group6	42	AP216	107	1	14258785	14258802	Plus	Plus	Group6_7	8411523	8411540
1792	Group6	42	AP216	107	2	14258918	14258899	Plus	Minus	Group6_7	8411656	8411637
1793	NA	43	AT023	108	1	NA	NA	NA	NA	NA	NA	NA
1794	Group6	43	AT023	108	2	14347209	14347192	Plus	Minus	Group6_7	8499947	8499930
1795	Group6	44	UN052	109	1	14559014	14558997	Plus	Minus	Group6_7	8711752	8711735
1796	Group6	44	UN052	109	2	14558861	14558883	Plus	Plus	Group6_7	8711599	8711621
1797	Group6	44	UN051	110	1	14748209	14748229	Plus	Plus	Group6_7	8900947	8900967
1798	Group6	44	UN051	110	2	14748381	14748358	Plus	Minus	Group6_7	8901119	8901096
1799	Group6	44	UN138B	111	1	14813788	14813809	Plus	Plus	Group6_7	8966526	8966547
1800	Group6	44	UN138B	111	2	14814085	14814062	Plus	Minus	Group6_7	8966823	8966800
1801	Group6	44	UN135	112	1	14953644	14953667	Plus	Plus	Group6_7	9106382	9106405
1802	Group6	44	UN135	112	2	14953872	14953853	Plus	Minus	Group6_7	9106610	9106591
1803	Group6	45	SV062	113	1	15119816	15119797	Plus	Minus	Group6_7	9272554	9272535
1804	Group6	45	SV062	113	2	15119685	15119704	Plus	Plus	Group6_7	9272423	9272442
1805	Group6	45	K0605	114	1	15196651	15196630	Plus	Minus	Group6_7	9349389	9349368
1806	Group6	45	K0605	114	2	15196490	15196510	Plus	Plus	Group6_7	9349228	9349248
1807	Group6	45	AP277	115	1	15200713	15200732	Plus	Plus	Group6_7	9353451	9353470
1808	Group6	45	AP277	115	2	15200875	15200857	Plus	Minus	Group6_7	9353613	9353595
1809	Group6	46	K0604	116	1	15332540	15332565	Plus	Plus	Group6_7	9485278	9485303
1810	Group6	46	K0604	116	2	15332793	15332772	Plus	Minus	Group6_7	9485531	9485510
1811	Group6	47	BI178	117	1	15412007	15412039	Plus	Plus	Group6_7	9564745	9564777
1812	Group6	47	BI178	117	2	15412166	15412145	Plus	Minus	Group6_7	9564904	9564883
1813	Group6	48	UN345	118	1	15462455	15462428	Plus	Minus	Group6_7	9615193	9615166
1814	Group6	48	UN345	118	2	15462215	15462233	Plus	Plus	Group6_7	9614953	9614971
1815	Group6	50	UN362	119	1	15606404	15606385	Plus	Minus	Group6_7	9759142	9759123
1816	Group6	50	UN362	119	2	15606194	15606215	Plus	Plus	Group6_7	9758932	9758953
1817	Group6	49	UN257Q	120	1	15726668	15726685	Plus	Plus	Group6_7	9879406	9879423
1818	Group6	49	UN257Q	120	2	15726891	15726873	Plus	Minus	Group6_7	9879629	9879611
1819	Group6	49	UN258	121	1	15936289	15936312	Plus	Plus	Group6_7	10089027	10089050
1820	Group6	49	UN258	121	2	15936418	15936397	Plus	Minus	Group6_7	10089156	10089135
1821	Group6	51	UN247	122	1	16000798	16000816	Plus	Plus	Group6_7	10153536	10153554
1822	Group6	51	UN247	122	2	16000916	16000898	Plus	Minus	Group6_7	10153654	10153636
1823	Group6	51	UN248	123	1	16210190	16210216	Plus	Plus	Group6_7	10362928	10362954
1824	Group6	51	UN248	123	2	16210527	16210505	Plus	Minus	Group6_7	10363265	10363243
1825	Group6	52	UN266	124	1	16283044	16283068	Plus	Plus	Group6_7	10435782	10435806
1826	Group6	52	UN266	124	2	16283259	16283235	Plus	Minus	Group6_7	10435997	10435973
1827	Group6	53	UN322	125	1	16747739	16747718	Plus	Minus	Group6_7	10900477	10900456
1828	Group6	53	UN322	125	2	16747595	16747612	Plus	Plus	Group6_7	10900333	10900350
1829	Group6	54	UN339	126	1	16995231	16995211	Plus	Minus	Group6_7	11147969	11147949
1830	Group6	54	UN339	126	2	16995021	16995043	Plus	Plus	Group6_7	11147759	11147781
1831	Group6	55	BI086	127	1	17100299	17100316	Plus	Plus	Group6_7	11253037	11253054
1832	NA	55	BI086	127	2	NA	NA	NA	NA	NA	NA	NA
1833	Group6	55	BI151	128	1	17128379	17128359	Plus	Minus	Group6_7	11281117	11281097
1834	NA	55	BI151	128	2	NA	NA	NA	NA	NA	NA	NA
1835	Group6	55	6456	129	1	17132245	17132263	Plus	Plus	Group6_7	11284983	11285001
1836	NA	55	6456	129	2	NA	NA	NA	NA	NA	NA	NA
1837	Group6	55	K0656	130	1	17196125	17196144	Plus	Plus	Group6_7	11348863	11348882
1838	Group6	55	K0656	130	2	17196272	17196253	Plus	Minus	Group6_7	11349010	11348991
1839	Group6	55	6889	131	1	17260471	17260447	Plus	Minus	Group6_7	11413209	11413185
1840	Group6	55	6889	131	2	17260272	17260291	Plus	Plus	Group6_7	11413010	11413029
1841	Group6	55	AP223	132	1	17319754	17319771	Plus	Plus	Group6_7	11472492	11472509
1842	Group6	55	AP223	132	2	17319933	17319916	Plus	Minus	Group6_7	11472671	11472654
1843	NA	55	AC155	133	1	NA	NA	NA	NA	NA	NA	NA
1844	Group6	55	AC155	133	2	17388259	17388240	Plus	Minus	Group6_7	11540997	11540978
1845	Group6	55	AP109	134	1	17416308	17416327	Plus	Plus	Group6_7	11569046	11569065
1846	Group6	55	AP109	134	2	17416473	17416453	Plus	Minus	Group6_7	11569211	11569191
1847	Group6	55	6650	135	1	17554554	17554578	Plus	Plus	Group6_7	11707292	11707316
1848	Group6	55	6650	135	2	17554660	17554638	Plus	Minus	Group6_7	11707398	11707376
1849	NA	55	LAT8	136	1	NA	NA	NA	NA	NA	NA	NA
1850	NA	55	LAT8	136	2	NA	NA	NA	NA	NA	NA	NA
1851	Group6	55	AP154	137	1	17574432	17574449	Plus	Plus	Group6_7	11727170	11727187
1852	Group6	55	AP154	137	2	17574650	17574633	Plus	Minus	Group6_7	11727388	11727371
1853	Group6	55	K0602	138	1	17665333	17665316	Plus	Minus	Group6_7	11818071	11818054
1854	Group6	55	K0602	138	2	17665192	17665210	Plus	Plus	Group6_7	11817930	11817948
1855	Group6	55	K0653B	139	1	17730268	17730288	Plus	Plus	Group6_7	11883006	11883026
1856	Group6	55	K0653B	139	2	17730383	17730363	Plus	Minus	Group6_7	11883121	11883101
1857	Group7	1	UN286	1	1	25080	25058	Plus	Minus	Group7_1	25080	25058
1858	Group7	1	UN286	1	2	24843	24865	Plus	Plus	Group7_1	24843	24865
1859	Group7	2	UN262T	2	1	164807	164785	Plus	Minus	Group7_1	164807	164785
1860	Group7	2	UN262T	2	2	164699	164725	Plus	Plus	Group7_1	164699	164725
1861	Group7	3	UN241B	3	1	480721	480698	Plus	Minus	Group7_1	480721	480698
1862	Group7	3	UN241B	3	2	480588	480609	Plus	Plus	Group7_1	480588	480609
1863	Group7	3	UN242B	4	1	350660	350642	Plus	Minus	Group7_1	350660	350642
1864	Group7	3	UN242B	4	2	350467	350484	Plus	Plus	Group7_1	350467	350484
1865	Group7	4	UN107Q	5	1	609355	609333	Plus	Minus	Group7_1	609355	609333
1866	Group7	4	UN107Q	5	2	609174	609193	Plus	Plus	Group7_1	609174	609193
1867	Group7	5	K0723T	6	1	895326	895346	Plus	Plus	Group7_1	895326	895346
1868	Group7	5	K0723T	6	2	895471	895451	Plus	Minus	Group7_1	895471	895451
1869	NA	6	BI161	7	1	NA	NA	NA	NA	NA	NA	NA
1870	Group7	6	BI161	7	2	911330	911359	Plus	Plus	Group7_1	911330	911359
1871	Group7	6	K0725	8	1	945332	945313	Plus	Minus	Group7_1	945332	945313
1872	Group7	6	K0725	8	2	945218	945241	Plus	Plus	Group7_1	945218	945241
1873	Group7	6	AT177	9	1	1021178	1021157	Plus	Minus	Group7_1	1021178	1021157
1874	Group7	6	AT177	9	2	1020994	1021012	Plus	Plus	Group7_1	1020994	1021012
1875	Group7	6	K0760	10	1	1054492	1054474	Plus	Minus	Group7_1	1054492	1054474
1876	Group7	6	K0760	10	2	1054345	1054364	Plus	Plus	Group7_1	1054345	1054364
1877	Group7	6	K0759	11	1	1103925	1103908	Plus	Minus	Group7_1	1103925	1103908
1878	Group7	6	K0759	11	2	1103639	1103656	Plus	Plus	Group7_1	1103639	1103656
1879	Group7	6	K0753	12	1	1145463	1145444	Plus	Minus	Group7_1	1145463	1145444
1880	Group7	6	K0753	12	2	1145190	1145208	Plus	Plus	Group7_1	1145190	1145208
1881	Group7	6	K0755B	13	1	1201922	1201905	Plus	Minus	Group7_1	1201922	1201905
1882	Group7	6	K0755B	13	2	1201009	1201028	Plus	Plus	Group7_1	1201009	1201028
1883	Group7	6	K0761	14	1	1219831	1219851	Plus	Plus	Group7_1	1219831	1219851
1884	Group7	6	K0761	14	2	1219962	1219944	Plus	Minus	Group7_1	1219962	1219944
1885	Group7	6	K0762	15	1	1241081	1241098	Plus	Plus	Group7_1	1241081	1241098
1886	Group7	6	K0762	15	2	1241247	1241225	Plus	Minus	Group7_1	1241247	1241225
1887	Group7	6	K0754	16	1	1266809	1266792	Plus	Minus	Group7_1	1266809	1266792
1888	Group7	6	K0754	16	2	1266624	1266642	Plus	Plus	Group7_1	1266624	1266642
1889	Group7	6	UN166T	17	1	1281001	1280982	Plus	Minus	Group7_1	1281001	1280982
1890	Group7	6	UN166T	17	2	1280719	1280738	Plus	Plus	Group7_1	1280719	1280738
1891	Group7	7	UN329	18	1	1605794	1605812	Plus	Plus	Group7_1	1605794	1605812
1892	Group7	7	UN329	18	2	1605930	1605910	Plus	Minus	Group7_1	1605930	1605910
1893	Group7	8	UN193	19	1	1499802	1499824	Plus	Plus	Group7_1	1499802	1499824
1894	Group7	8	UN193	19	2	1499955	1499938	Plus	Minus	Group7_1	1499955	1499938
1895	Group7	9	AP114	20	1	1789041	1789058	Plus	Plus	Group7_1	1789041	1789058
1896	Group7	9	AP114	20	2	1789398	1789381	Plus	Minus	Group7_1	1789398	1789381
1897	Group7	9	SV290	21	1	1827316	1827346	Plus	Plus	Group7_1	1827316	1827346
1898	Group7	9	SV290	21	2	1827496	1827479	Plus	Minus	Group7_1	1827496	1827479
1899	Group7	9	UN223	22	1	1933243	1933224	Plus	Minus	Group7_1	1933243	1933224
1900	Group7	9	UN223	22	2	1933085	1933102	Plus	Plus	Group7_1	1933085	1933102
1901	Group7	10	UN250	23	1	1963770	1963745	Plus	Minus	Group7_1	1963770	1963745
1902	Group7	10	UN250	23	2	1963495	1963519	Plus	Plus	Group7_1	1963495	1963519
1903	Group7	10	UN249B	24	1	2180273	2180255	Plus	Minus	Group7_1	2180273	2180255
1904	Group7	10	UN249B	24	2	2180168	2180188	Plus	Plus	Group7_1	2180168	2180188
1905	Group7	11	UN374B	25	1	2236692	2236713	Plus	Plus	Group7_1	2236692	2236713
1906	Group7	11	UN374B	25	2	2236971	2236951	Plus	Minus	Group7_1	2236971	2236951
1907	Group7	12	6904	26	1	2381272	2381292	Plus	Plus	Group7_1	2381272	2381292
1908	Group7	12	6904	26	2	2381414	2381395	Plus	Minus	Group7_1	2381414	2381395
1909	Group7	12	K0721	27	1	2391512	2391531	Plus	Plus	Group7_1	2391512	2391531
1910	Group7	12	K0721	27	2	2391715	2391698	Plus	Minus	Group7_1	2391715	2391698
1911	NA	12	AP201	28	1	NA	NA	NA	NA	NA	NA	NA
1912	Group7	12	AP201	28	2	2435586	2435604	Plus	Plus	Group7_1	2435586	2435604
1913	Group7	12	K0752	29	1	2458618	2458595	Plus	Minus	Group7_1	2458618	2458595
1914	Group7	12	K0752	29	2	2458405	2458428	Plus	Plus	Group7_1	2458405	2458428
1915	Group7	12	K0722	30	1	2595672	2595692	Plus	Plus	Group7_1	2595672	2595692
1916	Group7	12	K0722	30	2	2595812	2595794	Plus	Minus	Group7_1	2595812	2595794
1917	Group7	13	K0719	31	1	2642223	2642244	Plus	Plus	Group7_1	2642223	2642244
1918	Group7	13	K0719	31	2	2642370	2642350	Plus	Minus	Group7_1	2642370	2642350
1919	Group7	13	A064	32	1	2751681	2751700	Plus	Plus	Group7_1	2751681	2751700
1920	Group7	13	A064	32	2	2751781	2751760	Plus	Minus	Group7_1	2751781	2751760
1921	Group7	13	K0720	33	1	2841340	2841358	Plus	Plus	Group7_1	2841340	2841358
1922	Group7	13	K0720	33	2	2841537	2841519	Plus	Minus	Group7_1	2841537	2841519
1923	Group7	13	BI244	34	1	2976656	2976673	Plus	Plus	Group7_1	2976656	2976673
1924	Group7	13	BI244	34	2	2976809	2976790	Plus	Minus	Group7_1	2976809	2976790
1925	Group7	14	K0718	35	1	3135222	3135201	Plus	Minus	Group7_1	3135222	3135201
1926	Group7	14	K0718	35	2	3135039	3135056	Plus	Plus	Group7_1	3135039	3135056
1927	Group7	14	SV265	36	1	3208654	3208635	Plus	Minus	Group7_1	3208654	3208635
1928	Group7	14	SV265	36	2	3208481	3208498	Plus	Plus	Group7_1	3208481	3208498
1929	Group7	14	UN159	37	1	3267682	3267711	Plus	Plus	Group7_1	3267682	3267711
1930	Group7	14	UN159	37	2	3267945	3267921	Plus	Minus	Group7_1	3267945	3267921
1931	Group7	15	UN378	38	1	3287253	3287236	Plus	Minus	Group7_1	3287253	3287236
1932	Group7	15	UN378	38	2	3287144	3287162	Plus	Plus	Group7_1	3287144	3287162
1933	Group7	16	SV224	39	1	3517682	3517664	Plus	Minus	Group7_1	3517682	3517664
1934	Group7	16	SV224	39	2	3517486	3517505	Plus	Plus	Group7_1	3517486	3517505
1935	Group7	16	SV262	40	1	3524625	3524603	Plus	Minus	Group7_1	3524625	3524603
1936	Group7	16	SV262	40	2	3524399	3524421	Plus	Plus	Group7_1	3524399	3524421
1937	Group7	16	SV200	41	1	3530124	3530104	Plus	Minus	Group7_1	3530124	3530104
1938	NA	16	SV200	41	2	NA	NA	NA	NA	NA	NA	NA
1939	Group7	16	SV337	42	1	3683339	3683356	Plus	Plus	Group7_1	3683339	3683356
1940	Group7	16	SV337	42	2	3683482	3683463	Plus	Minus	Group7_1	3683482	3683463
1941	Group7	17	UNDW16B	43	1	3780311	3780292	Plus	Minus	Group7_1	3780311	3780292
1942	Group7	17	UNDW16B	43	2	3780194	3780215	Plus	Plus	Group7_1	3780194	3780215
1943	Group7	18	UN290	44	1	3929983	3929963	Plus	Minus	Group7_1	3929983	3929963
1944	Group7	18	UN290	44	2	3929778	3929800	Plus	Plus	Group7_1	3929778	3929800
1945	Group7	19	UN315	45	1	7300449	7300432	Plus	Minus	Group7_2	372577	372560
1946	Group7	19	UN315	45	2	7300316	7300342	Plus	Plus	Group7_2	372444	372470
1947	Group7	21	A107	46	1	7160899	7160918	Plus	Plus	Group7_2	233027	233046
1948	Group7	21	A107	46	2	7161074	7161055	Plus	Minus	Group7_2	233202	233183
1949	Group7	22	BI149	47	1	5037781	5037804	Plus	Plus	Group7_1	5037781	5037804
1950	Group7	22	BI149	47	2	5037997	5037975	Plus	Minus	Group7_1	5037997	5037975
1951	Group7	25	UN391	48	1	5472434	5472457	Plus	Plus	Group7_1	5472434	5472457
1952	Group7	25	UN391	48	2	5472566	5472547	Plus	Minus	Group7_1	5472566	5472547
1953	Group7	23	UN276	49	1	7188718	7188740	Plus	Plus	Group7_2	260846	260868
1954	Group7	23	UN276	49	2	7189155	7189130	Plus	Minus	Group7_2	261283	261258
1955	Group7	20	BE007	50	1	7407409	7407430	Plus	Plus	Group7_2	479537	479558
1956	Group7	20	BE007	50	2	7407580	7407562	Plus	Minus	Group7_2	479708	479690
1957	Group7	24	UN325T	51	1	7465670	7465688	Plus	Plus	Group7_2	537798	537816
1958	Group7	24	UN325T	51	2	7465815	7465796	Plus	Minus	Group7_2	537943	537924
1959	Group7	26	AP256	52	1	7766966	7766985	Plus	Plus	Group7_2	839094	839113
1960	Group7	26	AP256	52	2	7767147	7767128	Plus	Minus	Group7_2	839275	839256
1961	Group7	27	UN334	53	1	7669039	7669022	Plus	Minus	Group7_2	741167	741150
1962	Group7	27	UN334	53	2	7668899	7668916	Plus	Plus	Group7_2	741027	741044
1963	Group7	28	BI300	54	1	8008273	8008298	Plus	Plus	Group7_2	1080401	1080426
1964	Group7	28	BI300	54	2	8008569	8008550	Plus	Minus	Group7_2	1080697	1080678
1965	NA	28	AT133	55	1	NA	NA	NA	NA	NA	NA	NA
1966	Group7	28	AT133	55	2	7942639	7942658	Plus	Plus	Group7_2	1014767	1014786
1967	Group7	29	K0717	56	1	8248350	8248333	Plus	Minus	Group7_2	1320478	1320461
1968	Group7	29	K0717	56	2	8248129	8248148	Plus	Plus	Group7_2	1320257	1320276
1969	Group7	29	BI184	57	1	8393164	8393146	Plus	Minus	Group7_2	1465292	1465274
1970	Group7	29	BI184	57	2	8392958	8392986	Plus	Plus	Group7_2	1465086	1465114
1971	Group7	29	K0716B	58	1	8448018	8448001	Plus	Minus	Group7_2	1520146	1520129
1972	Group7	29	K0716B	58	2	8447829	8447851	Plus	Plus	Group7_2	1519957	1519979
1973	Group7	30	UN299	59	1	8695492	8695465	Plus	Minus	Group7_2	1767620	1767593
1974	Group7	30	UN299	59	2	8695313	8695340	Plus	Plus	Group7_2	1767441	1767468
1975	Group7	32	K0715	60	1	8553879	8553858	Plus	Minus	Group7_2	1626007	1625986
1976	Group7	32	K0715	60	2	8553569	8553587	Plus	Plus	Group7_2	1625697	1625715
1977	Group7	31	K0714	61	1	8987672	8987653	Plus	Minus	Group7_2	2059800	2059781
1978	Group7	31	K0714	61	2	8987446	8987463	Plus	Plus	Group7_2	2059574	2059591
1979	Group7	31	AP045	62	1	8772174	8772157	Plus	Minus	Group7_2	1844302	1844285
1980	NA	31	AP045	62	2	NA	NA	NA	NA	NA	NA	NA
1981	Group7	33	AP015	63	1	9312215	9312198	Plus	Minus	Group7_2	2384343	2384326
1982	NA	33	AP015	63	2	NA	NA	NA	NA	NA	NA	NA
1983	Group7	33	AP148	64	1	9340784	9340802	Plus	Plus	Group7_2	2412912	2412930
1984	Group7	33	AP148	64	2	9341052	9341035	Plus	Minus	Group7_2	2413180	2413163
1985	Group7	33	A080	65	1	9348698	9348681	Plus	Minus	Group7_2	2420826	2420809
1986	Group7	33	A080	65	2	9348508	9348525	Plus	Plus	Group7_2	2420636	2420653
1987	Group7	33	BI050	66	1	9509015	9508996	Plus	Minus	Group7_2	2581143	2581124
1988	Group7	33	BI050	66	2	9508802	9508824	Plus	Plus	Group7_2	2580930	2580952
1989	Group7	33	BI238	67	1	9537165	9537148	Plus	Minus	Group7_2	2609293	2609276
1990	Group7	33	BI238	67	2	9537013	9537031	Plus	Plus	Group7_2	2609141	2609159
1991	Group7	33	UNEV3B	68	1	9596852	9596878	Plus	Plus	Group7_2	2668980	2669006
1992	Group7	33	UNEV3B	68	2	9597106	9597083	Plus	Minus	Group7_2	2669234	2669211
1993	Group7	34	BI135	69	1	9631942	9631925	Plus	Minus	Group7_2	2704070	2704053
1994	Group7	34	BI135	69	2	9631599	9631619	Plus	Plus	Group7_2	2703727	2703747
1995	Group7	35	K0712B	70	1	9665903	9665886	Plus	Minus	Group7_2	2738031	2738014
1996	Group7	35	K0712B	70	2	9665756	9665773	Plus	Plus	Group7_2	2737884	2737901
1997	Group7	35	K0711	71	1	9792576	9792556	Plus	Minus	Group7_2	2864704	2864684
1998	Group7	35	K0711	71	2	9792359	9792378	Plus	Plus	Group7_2	2864487	2864506
[truncated: 2,018 more rows]

## Sheet: S3 Summary of genetic map mark
Table S3. Summary of genetic map markers from AmelMap3 (Solignac et al. 2007) positioned along Amel_HAv3 chromosomes
All markers
NR	Chromosome	Full dataset	Colinear congruent markers		Ambigous markers		Conflicting incongruent markers
		All positioned markers (n)	Complete markers (n)	Only single primer w BLAST hit	Paired primers > 1kbp apart	Overlap between markers	Markers generate interleaved contigs	Markers in reverse order on contig
1	Group1	269	233	26	2	0	2	6
2	Group2	142	121	18	2	0	0	1
3	Group3	135	113	20	0	0	0	2
4	Group4	115	99	15	0	0	0	1
5	Group5	119	99	16	0	0	0	4
6	Group6	136	112	19	0	0	2	3
7	Group7	115	97	7	0	0	2	9
8	Group8	110	90	10	2	0	2	6
9	Group9	105	90	9	1	2	0	3
10	Group10	121	101	15	2	0	1	2
11	Group11	123	100	15	1	0	0	7
12	Group12	99	89	7	0	0	2	1
13	Group13	93	68	15	0	6	2	2
14	Group14	103	86	16	0	0	0	1
15	Group15	110	88	13	0	0	0	9
16	Group16	80	70	8	0	0	0	2
Sum		1975	1885		18		72
Proportion (%)		1	0.95443		0.00911392		0.0364557
Markers with non-zero genetic distances
NR	Chromosome	Full dataset	Colinear congruent markers		Ambigous markers		Conflicting incongruent markers
		All positioned markers (n)	Complete markers (n)	Only single primer w BLAST hit	Paired primers > 1kbp apart	Overlap between markers	Markers generate interleaved contigs	Markers in reverse order on contig
1	Group1	236	207	21	2	0	2	4
2	Group2	126	106	18	1	0	0	1
3	Group3	112	92	19	0	0	0	1
4	Group4	112	96	15	0	0	0	1
5	Group5	101	86	13	0	0	0	2
6	Group6	128	105	19	0	0	2	2
7	Group7	108	93	7	0	0	0	8
8	Group8	98	80	10	2	0	2	4
9	Group9	93	80	9	0	2	0	2
10	Group10	107	91	14	2	0	0	0
11	Group11	102	85	14	0	0	0	3
12	Group12	91	83	7	0	0	0	1
13	Group13	83	62	14	0	4	2	1
14	Group14	91	77	14	0	0	0	0
15	Group15	83	68	11	0	0	0	4
16	Group16	63	54	8	0	0	0	1
Sum		1734	1678		13		43
Proportion (%)		1	0.967705		0.00749712		0.0247982

## Sheet: S4 BUSCO output
Table S4. BUSCOs detected in the hybrid assembly (Amel_HAv3) and Amel4.5
1. Amel_HAv3	Hymenoptera BUSCOs (n=4,415)								2. Amel_HAv3	Metazoa BUSCOs (n=978)								3. Amel4.5	Hymenoptera BUSCOs (n=4,415)								4. Amel4.5	Metazoa BUSCOs (n=978)
Count	Type								Count	Type								Count	Type								Count	Type
4337	Complete BUSCOs (C)								959	Complete BUSCOs (C)								4310	Complete BUSCOs (C)								941	Complete BUSCOs (C)
4330	Complete and single-copy BUSCOs (S)								957	Complete and single-copy BUSCOs (S)								4299	Complete and single-copy BUSCOs (S)								935	Complete and single-copy BUSCOs (S)
7	Complete and duplicated BUSCOs (D)								2	Complete and duplicated BUSCOs (D)								11	Complete and duplicated BUSCOs (D)								6	Complete and duplicated BUSCOs (D)
32	Fragmented BUSCOs (F)								4	Fragmented BUSCOs (F)								46	Fragmented BUSCOs (F)								6	Fragmented BUSCOs (F)
46	Missing BUSCOs (M)								15	Missing BUSCOs (M)								59	Missing BUSCOs (M)								31	Missing BUSCOs (M)
4415	Total BUSCO groups searched								978	Total BUSCO groups searched								4415	Total BUSCO groups searched								978	Total BUSCO groups searched
Summary	C:98.3%[S:98.1%,D:0.2%],F:0.7%,M:1.0%,n:4415								Summary	C:98.1%[S:97.9%,D:0.2%],F:0.4%,M:1.5%,n:978								Summary	C:97.6%[S:97.4%,D:0.2%],F:1.0%,M:1.4%,n:4415								Summary	C:96.2%[S:95.6%,D:0.6%],F:0.6%,M:3.2%,n:978
Nr	Busco id	Status	Contig	Start	End	Score	Length		Nr	Busco id	Status	Contig	Start	End	Score	Length		Nr	Busco id	Status	Contig	Start	End	Score	Length		Nr	Busco id	Status	Contig	Start	End	Score	Length
1	EOG091B0006	Complete	Group1_4	759643	803497	13914	7166		1	EOG091G00AH	Complete	Group1_3	1000698	1008916	2058.9	1602		1	EOG091B0006	Complete	Group1	20286595	20332462	13203.5	6941		1	EOG091G00AH	Complete	Group1	12109345	12117566	2058.9	1602
2	EOG091B0007	Complete	Group4_1	12228923	12250817	4544.9	2306		2	EOG091G00CM	Complete	Group13_4	1592520	1594718	566.5	354		2	EOG091B0007	Complete	Group4	9393521	9426310	4526.7	3173		2	EOG091G00CM	Complete	Group13	3889739	3902243	423.9	333
3	EOG091B000H	Complete	Group5_3	1585297	1619121	8966.3	4926		3	EOG091G00GM	Complete	Group8_5	1964671	1974075	1516.1	976		3	EOG091B000H	Complete	Group5	5658583	5692420	8966.3	4926		3	EOG091G00GM	Complete	Group8	9765420	9774862	1516.1	976
4	EOG091B000M	Complete	Group8_5	4874231	4885422	678.5	1468		4	EOG091G00GQ	Complete	Group5_4	1358410	1369566	2008.7	1264		4	EOG091B000M	Complete	Group8	2752243	2777928	8163.7	4062		4	EOG091G00GQ	Complete	Group5	7349255	7360425	2008.7	1264
5	EOG091B000Y	Complete	Group1_1	412523	422670	4064.6	2039		5	EOG091G00L0	Complete	Group16_1	2704127	2711451	1701.7	1426		5	EOG091B000Y	Complete	Group1	962622	972777	4064.6	2039		5	EOG091G00L0	Complete	Group16	4025460	4032784	1701.7	1426
6	EOG091B0012	Complete	Group15_1	5688732	5715416	8432.6	3993		6	EOG091G00MA	Complete	Group15_1	3491445	3497386	955.9	1020		6	EOG091B0012	Complete	Group15	6127760	6167111	8264.3	3916		6	EOG091G00MA	Complete	Group15	3461410	3467262	953.7	1020
7	EOG091B0016	Complete	Group2_2	5171180	5182822	4239.8	2714		7	EOG091G00MI	Complete	Group11_3	137224	139226	448.7	282		7	EOG091B0016	Complete	Group2	15293873	15310504	5195.4	3301		7	EOG091G00MI	Complete	GroupUN	22705277	22707279	448.7	282
8	EOG091B001P	Complete	Group7_1	1719358	1747126	8072.2	3866		8	EOG091G00Q0	Complete	Group3_2	4682001	4689641	1802	995		8	EOG091B001P	Complete	Group7	1775720	1803501	8083.3	3863		8	EOG091G00Q0	Complete	Group3	7383792	7391428	1802	995
9	EOG091B001Y	Complete	Group6_1	2247206	2280704	5318.6	2959		9	EOG091G00QT	Complete	Group1_8	150467	156640	1567.7	1076		9	EOG091B001Y	Complete	Group6	279400	328958	6391.2	3570		9	EOG091G00QT	Complete	Group1	22267020	22273186	1567.7	1076
10	EOG091B0020	Complete	Group1_8	669176	685797	3993.5	2271		10	EOG091G00UD	Complete	Group12_2	1226659	1231726	1569.4	968		10	EOG091B0020	Complete	Group1	24289128	24318715	3886.4	2167		10	EOG091G00UD	Complete	Group12	4430277	4435324	1569.4	968
11	EOG091B002C	Complete	Group3_1	574079	594722	7494.3	3946		11	EOG091G00VZ	Complete	Group3_2	2473275	2478268	1006.2	856		11	EOG091B002C	Complete	GroupUN	5982620	6003188	7676.9	3951		11	EOG091G00VZ	Complete	Group3	5039266	5044259	1006.2	856
12	EOG091B002I	Complete	Group8_2	85591	101988	6930.5	3470		12	EOG091G00Z3	Complete	Group3_2	6206195	6211802	1371.6	769		12	EOG091B002I	Complete	Group8	1552083	1563440	4344.7	2197		12	EOG091G00Z3	Complete	Group3	9067564	9073183	1371.6	769
13	EOG091B002K	Complete	Group15_1	3897264	3911155	5462.9	3153		13	EOG091G011X	Complete	Group5_4	6862989	6869057	1398.4	855		13	EOG091B002K	Complete	Group15	3866357	3880255	5460.8	3153		13	EOG091G011X	Complete	Group5	13272127	13278998	1596.7	957
14	EOG091B002N	Complete	Group8_4	3941827	3956793	6470.9	3355		14	EOG091G017G	Complete	Group13_1	3520874	3524268	1609.3	846		14	EOG091B002N	Complete	Group8	8795441	8814613	6008.8	3115		14	EOG091G017G	Complete	Group13	1772628	1776022	1609.3	846
15	EOG091B002S	Complete	Group14_1	7512937	7525050	7017.3	3315		15	EOG091G017T	Complete	Group6_7	3208948	3213564	1253.8	765		15	EOG091B002S	Complete	Group14	6891860	6903973	7017.3	3315		15	EOG091G017T	Complete	Group6	9271332	9275922	1042	682
16	EOG091B003H	Complete	Group4_1	4193784	4207999	4564.7	2909		16	EOG091G019V	Complete	Group8_5	705596	708682	1289.7	752		16	EOG091B003H	Complete	Group4	1897501	1914066	4974.6	3210		16	EOG091G019V	Complete	Group8	7886561	7889813	1108.5	677
17	EOG091B003J	Complete	Group1_10	1468682	1479741	3487.1	1977		17	EOG091G01EW	Complete	Group5_4	7298696	7302480	1201.1	720		17	EOG091B003J	Complete	Group1	27969613	27988916	3499.4	1969		17	EOG091G01EW	Complete	Group5	14174603	14178394	1201.1	720
18	EOG091B003U	Complete	Group8_4	1803834	1826564	4337.4	2828		18	EOG091G01GC	Complete	Group2_2	2020220	2025462	1554.6	834		18	EOG091B003U	Complete	Group8	5157273	5181873	4247.6	2746		18	EOG091G01GC	Complete	Group2	12125806	12132747	1554.7	834
19	EOG091B003V	Complete	Group5_4	1279104	1292676	6080.5	2888		19	EOG091G01IW	Complete	Group10_7	1048355	1058074	1068.3	552		19	EOG091B003V	Complete	Group5	7269967	7283549	6077	2889		19	EOG091G01IW	Complete	Group10	5260625	5279229	897.9	488
20	EOG091B003W	Complete	Group4_1	12849187	12866922	4864.2	2695		20	EOG091G01LC	Complete	Group9_1	1258640	1267146	528.4	395		20	EOG091B003W	Complete	Group4	12314580	12332496	5070.8	2705		20	EOG091G01LC	Complete	GroupUN	30037043	30040154	276.9	249
21	EOG091B003X	Complete	Group12_1	1512916	1528488	2583.1	1221		21	EOG091G01MK	Complete	Group8_5	4327961	4331221	1007.7	918		21	EOG091B003X	Complete	Group12	1936449	1958322	2582.4	1221		21	EOG091G01MK	Complete	Group8	12672062	12675322	1007.7	918
22	EOG091B0046	Complete	Group6_7	9571295	9588039	4014.6	1850		22	EOG091G01S9	Complete	Group2_2	4552476	4556469	458.9	698		22	EOG091B0046	Complete	Group6	15999649	16013196	4016.5	1850		22	EOG091G01S9	Complete	Group2	14678878	14682871	458.9	698
23	EOG091B0047	Complete	Group4_1	10240307	10250442	2405.6	1313		23	EOG091G01TH	Complete	Group6_7	10624861	10629840	1401.2	832		23	EOG091B0047	Complete	Group4	11422825	11432732	2421.8	1351		23	EOG091G01TH	Complete	Group6	16726974	16731958	1401.2	832
24	EOG091B004K	Complete	Group1_1	7153998	7181584	5361.1	2414		24	EOG091G01TX	Complete	Group3_2	1332043	1334600	813.2	528		24	EOG091B004K	Complete	Group1	8142083	8169881	5551.1	2414		24	EOG091G01TX	Complete	Group3	3331447	3342137	813	528
25	EOG091B004Q	Complete	Group16_2	517624	536307	3953.5	3584		25	EOG091G01VH	Complete	Group1_1	4816368	4821448	1645.4	985		25	EOG091B004Q	Complete	Group16	4578993	4592579	4057.3	3600		25	EOG091G01VH	Complete	Group1	5541756	5546844	1645.4	985
26	EOG091B004W	Complete	Group6_7	4240970	4269765	4136	2083		26	EOG091G01WY	Complete	Group9_1	1728435	1731181	611.2	480		26	EOG091B004W	Complete	Group6	10454578	10488365	4147.7	1925		26	EOG091G01WY	Complete	GroupUN	9621851	9624597	611.2	480
27	EOG091B004Z	Complete	Group3_2	8438811	8459010	3185.1	3050		27	EOG091G01XD	Complete	Group4_1	11898978	11902704	778.9	630		27	EOG091B004Z	Complete	Group3	10819269	10839018	3213.6	2925		27	EOG091G01XD	Complete	Group4	9769822	9773548	778.9	630
28	EOG091B005O	Complete	Group12_3	460551	479264	5338.1	3603		28	EOG091G01XI	Complete	Group14_1	1439562	1444394	786.8	674		28	EOG091B005O	Complete	Group12	11872827	11891505	5347.1	3507		28	EOG091G01XI	Complete	Group14	599109	603841	784.2	668
29	EOG091B005P	Complete	Group16_3	726916	740508	3579.5	1592		29	EOG091G01XQ	Complete	Group13_4	935226	939909	1427.9	809		29	EOG091B005P	Complete	Group16	6363702	6380794	3579.4	1592		29	EOG091G01XQ	Complete	Group13	4557871	4562555	1427.9	809
30	EOG091B005W	Complete	Group7_1	2983465	2993604	4062.2	2392		30	EOG091G01Z2	Complete	Group2_2	2588702	2593192	1068.7	937		30	EOG091B005W	Complete	Group7	3440481	3450630	4062.2	2392		30	EOG091G01Z2	Complete	Group2	12697573	12702066	1077.8	940
31	EOG091B0067	Complete	Group1_1	6503353	6517125	2393.2	3191		31	EOG091G020E	Complete	Group8_5	5131621	5136994	1153.4	798		31	EOG091B0067	Complete	Group1	6152966	6166730	2377.3	3229		31	EOG091G020E	Complete	Group8	13474028	13479382	1153.4	798
32	EOG091B0069	Complete	Group6_7	1271110	1280926	3147	2934		32	EOG091G020Y	Complete	Group6_1	1685675	1690772	702.7	413		32	EOG091B0069	Complete	Group6	6949845	6959510	3010	2912		32	EOG091G020Y	Complete	Group6	1331949	1337046	702.7	413
33	EOG091B006C	Complete	Group8_4	3994340	4007209	3786.5	2692		33	EOG091G023Z	Complete	Group1_3	1634723	1638713	985	690		33	EOG091B006C	Complete	Group8	8748751	8761621	3786.5	2692		33	EOG091G023Z	Complete	Group1	12555135	12559072	918.8	688
34	EOG091B006G	Complete	Group2_1	9352238	9378076	4514.5	2208		34	EOG091G024J	Complete	Group6_7	10261354	10264996	1144.8	711		34	EOG091B006G	Complete	Group2	7512137	7546104	4503.9	2208		34	EOG091G024J	Complete	Group6	17093031	17096673	1144.8	711
35	EOG091B006I	Complete	Group5_4	519735	530170	4831.4	2271		35	EOG091G025T	Complete	Group4_1	5865402	5869452	1197.3	859		35	EOG091B006I	Complete	Group5	4909536	4929509	4831.3	2271		35	EOG091G025T	Complete	Group4	4653675	4657727	1197.3	859
36	EOG091B006M	Complete	Group6_7	7052119	7060177	3738.1	1742		36	EOG091G0262	Complete	Group2_1	9667983	9671147	1279.4	675		36	EOG091B006M	Complete	Group6	13614017	13622081	3738.4	1742		36	EOG091G0262	Complete	Group2	10029587	10032751	1279.4	675
37	EOG091B006R	Complete	Group8_4	396709	410491	2850.1	2316		37	EOG091G026F	Complete	Group5_4	7024685	7027974	998.8	693		37	EOG091B006R	Complete	Group8	3842949	3856921	2794.7	2324		37	EOG091G026F	Complete	Group5	13434301	13437591	998.8	693
38	EOG091B006W	Complete	Group2_1	1012527	1033300	4434.7	2214		38	EOG091G026I	Complete	Group1_1	3186825	3191003	861.6	686		38	EOG091B006W	Complete	GroupUN	18024414	18048074	4421.2	2214		38	EOG091G026I	Complete	Group1	3318346	3322538	861.6	686
39	EOG091B0073	Complete	Group11_5	3294917	3311874	4928.2	2394		39	EOG091G027G	Complete	Group7_2	2623428	2627381	881	690		39	EOG091B0073	Complete	Group11	13364361	13384412	4927.5	2393		39	EOG091G027G	Complete	Group7	7771702	7775655	881.3	690
40	EOG091B0074	Complete	Group1_1	1686353	1693735	4286.7	2109		40	EOG091G028G	Complete	Group2_2	2998544	3001897	1022.2	807		40	EOG091B0074	Complete	Group1	1943332	1950714	4286.7	2109		40	EOG091G028G	Complete	Group2	13122412	13125765	1022.2	807
41	EOG091B0079	Complete	Group4_1	5433571	5448544	5100.5	2590		41	EOG091G0291	Complete	Group11_5	2691436	2695148	1043	522		41	EOG091B0079	Complete	Group4	3605099	3620071	4911.6	2590		41	EOG091G0291	Complete	Group11	12763917	12767639	1043	522
42	EOG091B007C	Complete	Group7_2	6472995	6487065	3803.3	2323		42	EOG091G029K	Complete	Group1_1	4637911	4641341	819.9	799		42	EOG091B007C	Complete	Group7	12440335	12454544	3782.5	2273		42	EOG091G029K	Complete	Group1	4595386	4598816	819.9	799
43	EOG091B007F	Complete	Group2_1	2534956	2546125	4697	2369		43	EOG091G02B4	Complete	Group11_5	3043398	3048004	784.7	545		43	EOG091B007F	Complete	Group2	460146	471859	4869.6	2360		43	EOG091G02B4	Complete	Group11	13115705	13120308	784.7	545
44	EOG091B007G	Complete	Group8_2	271427	290482	4515.2	2415		44	EOG091G02BK	Complete	Group3_2	4560664	4564077	1191.7	648		44	EOG091B007G	Complete	Group8	2108193	2131656	4500	2415		44	EOG091G02BK	Complete	Group3	7261048	7264461	1191.7	648
45	EOG091B007W	Complete	Group10_10	903775	914162	3186	2220		45	EOG091G02C8	Complete	Group15_1	2191648	2195421	455.1	619		45	EOG091B007W	Complete	Group10	10424167	10434567	3274.7	2219		45	EOG091G02C8	Complete	Group15	1884531	1888396	382.4	518
46	EOG091B007X	Complete	Group1_3	976592	987501	5508.1	2287		46	EOG091G02E4	Complete	Group10_9	289162	290902	305.1	343		46	EOG091B007X	Complete	Group1	12085438	12096340	5508.1	2287		46	EOG091G02E4	Complete	Group10	7796691	7798431	306	343
47	EOG091B007Y	Complete	Group4_1	10462647	10494165	3933.8	2016		47	EOG091G02FR	Complete	Group9_3	1912620	1918080	619	470		47	EOG091B007Y	Complete	Group4	11180328	11211727	3781.8	2016		47	EOG091G02FR	Complete	Group9	4454036	4456511	389.6	226
48	EOG091B007Z	Complete	Group11_5	3050539	3058466	4757.2	2202		48	EOG091G02HY	Complete	Group1_3	5864156	5867609	592	569		48	EOG091B007Z	Complete	Group11	13122843	13130770	4755.8	2202		48	EOG091G02HY	Complete	Group1	16793854	16797308	592	569
49	EOG091B0083	Complete	Group12_3	1872660	1882132	3745.9	2792		49	EOG091G02IP	Complete	Group8_4	3271650	3276489	880.9	637		49	EOG091B0083	Complete	Group12	10458303	10467824	3648.9	2771		49	EOG091G02IP	Complete	Group8	6661508	6674777	879.1	637
50	EOG091B0089	Complete	Group4_1	7567931	7584584	2493	1329		50	EOG091G02LY	Complete	Group12_3	1472906	1477714	1053.9	603		50	EOG091B0089	Complete	Group4	6903795	6922168	2500.8	1335		50	EOG091G02LY	Complete	Group12	10874630	10882102	1053.7	603
51	EOG091B008A	Complete	Group3_1	3316989	3325082	4859	2221		51	EOG091G02MR	Complete	Group5_4	451414	455027	1141.5	772		51	EOG091B008A	Complete	Group3	1682726	1690820	4859	2221		51	EOG091G02MR	Complete	Group5	4994227	4997840	1140	772
52	EOG091B008J	Complete	Group9_1	1922906	1938063	4043.6	2200		52	EOG091G02NH	Complete	Group5_4	483153	488040	1239.7	746		52	EOG091B008J	Complete	GroupUN	14626314	14635691	2620.2	1433		52	EOG091G02NH	Complete	Group5	4961267	4966157	1239.7	746
53	EOG091B008M	Complete	Group11_2	563868	589967	3294.4	2187		53	EOG091G02NO	Complete	Group7_1	773845	777202	746.4	513		53	EOG091B008M	Complete	Group11	1459253	1490321	3276.8	2188		53	EOG091G02NO	Complete	Group7	1316421	1319777	746.1	513
54	EOG091B008O	Complete	Group4_1	11211811	11222615	4258	2109		54	EOG091G02O5	Complete	Group10_9	1148148	1151566	224.2	173		54	EOG091B008O	Complete	Group4	10449641	10460572	4283.4	2099		54	EOG091G02O5	Complete	Group10	8642005	8645425	245.7	173
55	EOG091B008Q	Complete	Group13_4	1167460	1186589	4109.4	2301		55	EOG091G02O6	Complete	Group7_2	2677442	2680049	885.6	596		55	EOG091B008Q	Complete	Group13	4299636	4318823	4070	2243		55	EOG091G02O6	Complete	Group7	10509985	10512397	832.7	568
56	EOG091B008Z	Complete	Group1_7	374400	385994	3264.2	1904		56	EOG091G02OE	Complete	Group1_1	4554769	4559242	263.9	442		56	EOG091B008Z	Complete	Group1	22064264	22075858	3362.5	1904		56	EOG091G02OE	Complete	Group1	4676282	4680757	263.9	442
57	EOG091B0092	Complete	Group1_9	110810	120900	3844.3	2172		57	EOG091G02P2	Complete	Group5_4	7396657	7399644	793.5	592		57	EOG091B0092	Complete	Group1	23673869	23683977	3844.4	2172		57	EOG091G02P2	Complete	Group5	14074224	14077212	793.5	592
58	EOG091B0095	Complete	Group7_2	4068419	4077173	4457.1	2120		58	EOG091G02UC	Complete	Group6_7	7185239	7188995	468.7	386		58	EOG091B0095	Complete	Group7	8999464	9008480	4424.1	2107		58	EOG091G02UC	Complete	Group6	6277738	6281497	468.7	386
59	EOG091B0096	Complete	Group5_4	6530737	6542934	3803.2	1935		59	EOG091G02V5	Complete	Group14_1	1588148	1591186	864.5	541		59	EOG091B0096	Complete	Group5	12939955	12952155	3803.2	1935		59	EOG091G02V5	Complete	Group14	747789	750827	864.5	541
60	EOG091B009K	Complete	Group3_2	5828092	5838692	1447.5	3488		60	EOG091G02VO	Complete	Group3_2	4173887	4176573	814.9	509		60	EOG091B009K	Complete	Group3	8534929	8551429	1445.1	3251		60	EOG091G02VO	Complete	Group3	6872975	6875661	814.9	509
61	EOG091B009N	Complete	Group11_3	2597337	2615943	4187.8	2435		61	EOG091G02WU	Complete	Group14_1	2629221	2635478	496.7	454		61	EOG091B009N	Complete	Group11	5460048	5478732	4183.5	2424		61	EOG091G02WU	Complete	Group14	2046262	2055706	496.8	453
62	EOG091B009R	Complete	Group14_1	9239331	9250056	3752	2291		62	EOG091G02ZI	Complete	Group2_1	6263010	6265355	405.8	331		62	EOG091B009R	Complete	Group14	10209132	10219896	3674	2290		62	EOG091G02ZI	Complete	Group2	4907983	4910338	412.8	347
63	EOG091B009T	Complete	Group13_1	2797858	2804174	2813.8	1252		63	EOG091G0307	Complete	Group3_2	957670	961933	850.4	566		63	EOG091B009T	Complete	Group13	1023199	1029515	2813.8	1252		63	EOG091G0307	Complete	Group3	3710750	3715015	850.4	566
64	EOG091B009X	Complete	Group9_3	7532100	7538253	3839.3	1725		64	EOG091G031X	Complete	Group14_1	3010146	3012444	505.3	298		64	EOG091B009X	Complete	Group9	10134974	10143016	4203	1922		64	EOG091G031X	Complete	Group14	2254783	2256960	420	269
65	EOG091B009Z	Complete	Group10_9	1054494	1063423	3856.7	1972		65	EOG091G0321	Complete	Group15_1	6567885	6570936	766.9	577		65	EOG091B009Z	Complete	Group10	8548299	8557229	3920.5	1972		65	EOG091G0321	Complete	Group15	7014302	7017351	769.2	577
66	EOG091B00A6	Complete	Group5_4	7517685	7528573	4499.8	1965		66	EOG091G0349	Complete	Group8_3	695437	698226	637.1	569		66	EOG091B00A6	Complete	Group5	13949671	13957887	4490.1	1971		66	EOG091G0349	Complete	Group8	2877899	2880688	637.1	569
67	EOG091B00A9	Complete	Group2_2	4864337	4878093	2524.6	1863		67	EOG091G036A	Complete	Group6_7	1264549	1268647	1293.5	764		67	EOG091B00A9	Complete	Group2	14989579	15004134	2493.4	1839		67	EOG091G036A	Complete	Group6	6962058	6966073	1249	754
68	EOG091B00AF	Complete	Group5_1	1918541	1928811	4344.6	2048		68	EOG091G036C	Complete	Group1_10	674545	684094	578.2	376		68	EOG091B00AF	Complete	Group5	1312456	1322728	4418.8	2054		68	EOG091G036C	Complete	Group1	26694703	26704299	578.2	376
69	EOG091B00AQ	Complete	Group3_2	6565093	6576988	4255.2	1986		69	EOG091G036T	Complete	Group15_1	9468834	9473175	686.8	606		69	EOG091B00AQ	Complete	Group3	9537344	9557421	4264	1986		69	EOG091G036T	Complete	Group15	9948610	9952951	688.5	606
70	EOG091B00AY	Complete	Group6_7	1936953	1946894	3903.7	1937		70	EOG091G038T	Complete	Group2_2	1135231	1137100	602	342		70	EOG091B00AY	Complete	Group6	7858769	7868717	3903.7	1937		70	EOG091G038T	Complete	Group2	10673956	10675826	602	342
71	EOG091B00B5	Complete	Group11_4	1944226	1952869	3761.6	1933		71	EOG091G038X	Complete	Group2_1	6373565	6380769	753.2	564		71	EOG091B00B5	Complete	Group11	8724212	8732897	3761.6	1933		71	EOG091G038X	Complete	Group2	5018532	5026642	752.1	564
72	EOG091B00B6	Complete	Group14_1	8943127	8957588	3501.9	1766		72	EOG091G03AN	Complete	Group11_3	3421201	3427489	555.9	537		72	EOG091B00B6	Complete	Group14	7768541	7782522	3501.9	1766		72	EOG091G03AN	Complete	Group11	6358457	6370217	557.6	541
73	EOG091B00B7	Complete	Group8_1	518036	527514	3935.7	1855		73	EOG091G03B9	Complete	Group10_8	68930	71624	888.8	520		73	EOG091B00B7	Complete	Group8	53179	62659	3935.7	1855		73	EOG091G03B9	Complete	Group10	7123175	7125875	887.2	520
74	EOG091B00B9	Complete	Group3_2	6583505	6592827	2874.8	1796		74	EOG091G03BV	Complete	Group12_2	42498	45275	968.9	500		74	EOG091B00B9	Complete	Group3	9563333	9574495	3993.5	2251		74	EOG091G03BV	Complete	GroupUN	17112821	17115601	968.9	500
75	EOG091B00BB	Complete	Group3_1	398802	445892	3876.6	1881		75	EOG091G03C0	Complete	Group11_3	3184458	3186681	511.1	392		75	EOG091B00BB	Complete	GroupUN	2743780	2784355	3812.7	1811		75	EOG091G03C0	Complete	Group11	6091303	6093526	511.1	392
76	EOG091B00BE	Complete	Group3_2	3238502	3252467	2991.5	1682		76	EOG091G03C7	Complete	Group2_1	1040373	1047315	661.7	402		76	EOG091B00BE	Complete	Group3	4263074	4277041	2991.5	1682		76	EOG091G03C7	Complete	GroupUN	18008267	18021310	873.8	490
77	EOG091B00BG	Complete	Group1_10	1334538	1345524	3745.3	1855		77	EOG091G03D7	Complete	Group7_2	1791583	1798163	1286.8	791		77	EOG091B00BG	Complete	Group1	28111095	28122066	3745.3	1855		77	EOG091G03D7	Complete	Group7	7460113	7466734	1286.8	791
78	EOG091B00BH	Complete	Group14_3	235997	261888	3813.8	1754		78	EOG091G03DT	Complete	Group6_7	9496897	9499510	580.4	421		78	EOG091B00BH	Complete	Group14	8994082	9004221	2896.6	1246		78	EOG091G03DT	Complete	Group6	16085257	16087876	580.4	421
79	EOG091B00BI	Complete	Group1_3	1000698	1008916	3705.9	1799		79	EOG091G03FL	Complete	Group9_3	3964057	3967240	776.7	554		79	EOG091B00BI	Complete	Group1	12109345	12117566	3705.9	1799		79	EOG091G03FL	Complete	Group9	6533207	6536390	776.7	554
80	EOG091B00BS	Complete	Group1_10	140591	152000	3193	2275		80	EOG091G03G3	Complete	Group11_4	815443	818204	659.2	491		80	EOG091B00BS	Complete	Group1	26161099	26171636	3243.9	2381		80	EOG091G03G3	Complete	Group11	7582752	7585513	659.2	491
81	EOG091B00BV	Complete	Group7_1	1387178	1393738	3816.4	1734		81	EOG091G03H4	Complete	Group9_3	1845963	1853109	831.8	524		81	EOG091B00BV	Complete	Group7	2185672	2192234	3816.4	1734		81	EOG091G03H4	Complete	Group9	4298271	4306339	830.9	524
82	EOG091B00BW	Complete	Group8_5	721361	727765	2529.9	1550		82	EOG091G03I1	Complete	Group4_1	11204575	11206908	667.9	468		82	EOG091B00BW	Complete	Group8	7867925	7874336	2530.8	1550		82	EOG091G03I1	Complete	Group4	10465476	10467810	667.9	468
83	EOG091B00BX	Complete	Group7_1	4656731	4665375	1275.2	1373		83	EOG091G03JF	Complete	Group10_8	354305	358406	404.3	339		83	EOG091B00BX	Complete	GroupUN	18670493	18679141	1270.6	1346		83	EOG091G03JF	Complete	Group10	6838160	6841963	256.6	282
84	EOG091B00C6	Complete	Group5_4	3613185	3621089	3344.8	1760		84	EOG091G03JG	Complete	Group8_5	4205316	4208191	831.9	491		84	EOG091B00C6	Complete	Group5	11534175	11541825	3091.7	1662		84	EOG091G03JG	Complete	Group8	11534246	11537122	831.9	491
85	EOG091B00C8	Complete	Group2_1	6957283	6965586	4001.5	1802		85	EOG091G03JX	Complete	Group4_1	5225773	5228379	741.5	515		85	EOG091B00C8	Complete	Group2	5603292	5611600	4001.5	1802		85	EOG091G03JX	Complete	Group4	3825984	3828590	741.5	515
86	EOG091B00C9	Complete	Group1_10	2187139	2193543	4124.6	1918		86	EOG091G03LI	Complete	Group3_1	610883	619157	779.2	631		86	EOG091B00C9	Complete	Group1	27258761	27265182	4148.1	1905		86	EOG091G03LI	Complete	GroupUN	6019350	6027489	779.1	631
87	EOG091B00CA	Complete	Group11_5	2365008	2372718	2135.9	2154		87	EOG091G03M4	Complete	Group8_3	687432	690732	814.5	581		87	EOG091B00CA	Complete	Group11	12435836	12443512	2040.7	2131		87	EOG091G03M4	Complete	Group8	2869885	2873192	814.5	581
88	EOG091B00CG	Complete	Group5_4	1358410	1369566	3637.8	1815		88	EOG091G03O0	Complete	Group12_3	633470	634987	411.8	333		88	EOG091B00CG	Complete	Group5	7349255	7360425	3637.8	1815		88	EOG091G03O0	Complete	Group12	11717017	11719407	693	533
89	EOG091B00CN	Complete	Group5_4	1045869	1055410	3909.2	1832		89	EOG091G03OT	Complete	Group5_1	2991797	2995732	956	555		89	EOG091B00CN	Complete	Group5	7036940	7046515	3907.9	1832		89	EOG091G03OT	Complete	Group5	2577853	2581788	956	555
90	EOG091B00CT	Complete	Group12_2	4733375	4743139	3800.2	1819		90	EOG091G03P0	Complete	Group11_2	749022	751467	745.7	541		90	EOG091B00CT	Complete	Group12	8870318	8877121	2275.5	1154		90	EOG091G03P0	Complete	Group11	1785999	1788444	745.7	541
91	EOG091B00CU	Complete	Group15_1	4338064	4348513	3544	1722		91	EOG091G03PD	Complete	Group1_1	113596	116239	683.2	486		91	EOG091B00CU	Complete	Group15	4370364	4380813	3410.9	1723		91	EOG091G03PD	Complete	Group1	1269827	1272471	683.2	486
92	EOG091B00CX	Complete	Group3_2	6511422	6517909	2233.3	1187		92	EOG091G03QC	Complete	Group5_4	1257636	1261820	613.7	506		92	EOG091B00CX	Complete	Group3	9491222	9497711	2233.3	1187		92	EOG091G03QC	Complete	Group5	7248515	7252280	615	506
93	EOG091B00CZ	Complete	Group16_2	834678	843289	2028.5	1423		93	EOG091G03RW	Complete	Group5_4	1310705	1313258	851.5	622		93	EOG091B00CZ	Complete	Group16	4269133	4277750	2176.6	1473		93	EOG091G03RW	Complete	Group5	7301641	7304195	851.5	622
94	EOG091B00D2	Complete	Group11_5	3355818	3363732	1642.6	1733		94	EOG091G03SE	Complete	Group2_2	5068593	5070456	476.2	312		94	EOG091B00D2	Complete	Group11	13428510	13436443	1638.9	1996		94	EOG091G03SE	Complete	Group2	15192368	15194232	575.9	348
95	EOG091B00DE	Complete	Group16_1	2704127	2712370	3618.7	1849		95	EOG091G03TX	Complete	Group8_4	821386	825139	1436.4	820		95	EOG091B00DE	Complete	Group16	4025460	4032784	3640.5	1852		95	EOG091G03TX	Complete	Group15	5835855	5839360	1400.9	820
96	EOG091B00DL	Complete	Group2_1	6945853	6954113	3647.7	1819		96	EOG091G03TZ	Complete	Group3_1	466562	470229	516.7	406		96	EOG091B00DL	Complete	Group2	5591495	5599787	3647.6	1819		96	EOG091G03TZ	Complete	GroupUN	2715024	2718687	516.7	406
97	EOG091B00DO	Complete	Group15_1	9474172	9484105	1590.6	860		97	EOG091G03X8	Complete	Group16_1	1467867	1472052	295.4	373		97	EOG091B00DO	Complete	Group15	9953225	9963865	1590.9	860		97	EOG091G03X8	Complete	Group16	1573443	1577631	295.4	373
98	EOG091B00DS	Complete	Group8_4	3649176	3656132	2026.7	1753		98	EOG091G03XO	Complete	Group14_1	9090122	9092278	720.7	432		98	EOG091B00DS	Complete	Group8	7043632	7050589	2028.3	1805		98	EOG091G03XO	Complete	Group14	7633767	7635804	720.9	432
99	EOG091B00DY	Complete	Group15_1	3740459	3748282	3143	1699		99	EOG091G03XS	Complete	Group3_2	4513053	4515618	658.4	473		99	EOG091B00DY	Complete	Group15	3709209	3717038	3143	1699		99	EOG091G03XS	Duplicated	Group3	7212690	7213681	302	193
100	EOG091B00DZ	Complete	Group1_9	1202602	1209624	2847.3	1580		100	EOG091G03Y8	Complete	Group1_3	863752	868136	595.4	431		100	EOG091B00DZ	Complete	Group1	22576135	22583191	2847.3	1580		100	EOG091G03XS	Duplicated	Group3	7213711	7215257	294.6	256
101	EOG091B00E0	Complete	Group1_10	1912960	1925133	2547.3	2155		101	EOG091G03Z1	Complete	Group14_1	5112452	5115131	801.5	569		101	EOG091B00E0	Complete	Group1	27528406	27540749	2528.8	2201		101	EOG091G03Y8	Complete	Group1	11972362	11976748	595.4	431
102	EOG091B00E3	Complete	Group3_1	540750	562953	1001	1363		102	EOG091G03ZS	Complete	Group3_2	1263573	1266032	987.1	482		102	EOG091B00E3	Complete	GroupUN	5940744	5970523	2489.9	2149		102	EOG091G03Z1	Complete	Group14	4605033	4607712	801.5	569
103	EOG091B00E9	Complete	Group16_1	3082342	3092796	3181.2	1512		103	EOG091G040D	Complete	Group14_1	2560221	2567697	596.6	486		103	EOG091B00E9	Complete	Group16	3641961	3652417	3181.2	1512		103	EOG091G03ZS	Complete	Group3	3408585	3419206	986.9	482
104	EOG091B00EB	Complete	Group11_5	103208	109925	3007.5	1816		104	EOG091G040G	Complete	Group10_8	194668	197990	987.2	570		104	EOG091B00EB	Complete	Group11	10159754	10166476	3007.5	1816		104	EOG091G040D	Complete	Group14	1982335	1985178	605.2	507
105	EOG091B00ED	Complete	Group10_10	2907361	2914632	3139.8	1616		105	EOG091G040L	Complete	Group15_1	8300334	8302517	586.2	355		105	EOG091B00ED	Complete	Group10	12040736	12048001	3139.5	1616		105	EOG091G040G	Complete	Group10	6996715	7000036	987.2	570
106	EOG091B00EK	Complete	Group2_2	1001214	1041493	3263.5	1569		106	EOG091G046H	Complete	Group3_1	450726	454404	872.8	644		106	EOG091B00EK	Complete	Group2	10769772	10819957	3263.3	1568		106	EOG091G040L	Complete	Group15	8765666	8767851	586.2	355
107	EOG091B00EL	Complete	Group4_1	432989	443573	2440	1800		107	EOG091G046Y	Complete	Group4_1	5506348	5510592	811.3	476		107	EOG091B00EL	Complete	Group4	41038	51659	2440.4	1800		107	EOG091G046H	Complete	GroupUN	2730951	2734629	872.8	644
108	EOG091B00EN	Complete	Group10_9	279495	288158	3281.8	2067		108	EOG091G048B	Complete	Group3_2	6619720	6621292	280.2	232		108	EOG091B00EN	Complete	Group10	7799435	7808101	3319.6	2164		108	EOG091G046Y	Complete	Group4	3544944	3548910	580.5	354
109	EOG091B00EP	Complete	Group11_5	3646305	3663441	3863.7	2263		109	EOG091G0495	Complete	Group7_1	213341	216219	670.1	463		109	EOG091B00EP	Complete	Group11	14621720	14642632	3797.7	2263		109	EOG091G048B	Duplicated	Group3	9600332	9601599	221.7	198
110	EOG091B00EW	Complete	Group1_9	1227906	1234847	2759.1	1675		110	EOG091G049W	Complete	Group2_2	863360	866533	443	322		110	EOG091B00EW	Complete	Group1	22550829	22557770	2759.5	1665		110	EOG091G048B	Duplicated	GroupUN	62705390	62716524	197.9	151
111	EOG091B00EY	Complete	Group8_4	1720837	1735806	3320.4	1626		111	EOG091G04CK	Complete	Group5_4	4758492	4760765	848.5	573		111	EOG091B00EY	Complete	Group8	5074303	5089271	3320.4	1626		111	EOG091G0495	Complete	Group7	306906	309785	670.1	463
112	EOG091B00F3	Complete	Group9_3	7057282	7070908	2786.2	1171		112	EOG091G04D1	Complete	Group9_3	7515536	7519125	799.6	699		112	EOG091B00F3	Complete	Group9	10599412	10613223	2550.9	1124		112	EOG091G049W	Complete	Group2	10969019	10972193	443	322
113	EOG091B00F9	Complete	Group8_4	1136665	1144113	3975.8	1821		113	EOG091G04EX	Complete	Group5_4	7036370	7041593	621.9	440		113	EOG091B00F9	Complete	Group8	4489400	4496851	3975.8	1821		113	EOG091G04CK	Complete	Group5	10390640	10392913	848.3	573
114	EOG091B00FG	Complete	Group5_4	5919169	5928819	3295	1708		114	EOG091G04FV	Complete	Group8_3	342149	346140	580.2	497		114	EOG091B00FG	Complete	Group5	12388973	12398624	3295	1708		114	EOG091G04D1	Complete	Group9	10156002	10159590	799.6	699
115	EOG091B00FI	Complete	Group6_7	10932804	10942210	3755	1950		115	EOG091G04GK	Complete	Group3_1	3298477	3303276	595.9	563		115	EOG091B00FI	Complete	Group6	16419068	16428473	3757.9	1950		115	EOG091G04EX	Complete	Group5	13445990	13451190	621.7	440
116	EOG091B00FW	Complete	Group5_4	6622793	6633010	2148.9	2308		116	EOG091G04GW	Complete	Group4_1	12670293	12673202	743.4	493		116	EOG091B00FW	Complete	Group5	13032217	13042443	2133.5	2381		116	EOG091G04FV	Complete	Group8	2522977	2526968	580.2	497
117	EOG091B00G1	Complete	Group6_1	1619415	1635087	2571	1199		117	EOG091G04IK	Complete	Group15_1	1963438	1966134	461.6	446		117	EOG091B00G1	Complete	Group6	1265460	1281132	2571	1199		117	EOG091G04GK	Complete	Group3	1705085	1709659	589.4	530
118	EOG091B00G3	Complete	Group11_5	3619038	3625423	2984.8	1653		118	EOG091G04JK	Complete	Group5_4	5342212	5346514	1022.1	690		118	EOG091B00G3	Complete	Group11	14663665	14670050	2966.1	1645		118	EOG091G04GW	Complete	Group4	12508681	12511590	743.4	493
119	EOG091B00G8	Complete	Group7_1	1814804	1826553	3326.1	1794		119	EOG091G04LC	Complete	Group4_1	10215823	10218873	553.5	553		119	EOG091B00G8	Complete	Group7	1699908	1708677	2784.7	1545		119	EOG091G04IK	Complete	Group15	1491253	1502406	405.1	446
120	EOG091B00GA	Complete	Group3_2	7014818	7026544	3206.6	2333		120	EOG091G04MA	Complete	Group3_1	3205446	3207530	280.8	378		120	EOG091B00GA	Complete	Group3	9993471	10004763	3221.6	2051		120	EOG091G04JK	Complete	Group5	9804464	9808770	1022.1	690
121	EOG091B00GF	Complete	Group9_3	2524408	2554119	3660.3	1723		121	EOG091G04RS	Complete	Group14_1	7884192	7886694	671.5	426		121	EOG091B00GF	Complete	Group9	5069614	5099490	3660.3	1723		121	EOG091G04LC	Complete	Group4	11454208	11457331	553.5	553
122	EOG091B00GH	Complete	Group12_3	489274	496930	2062.2	1451		122	EOG091G04WH	Complete	Group7_2	4062457	4064829	745	484		122	EOG091B00GH	Complete	Group12	11855625	11861226	1376.6	1008		122	EOG091G04MA	Complete	Group3	1800536	1802620	280.8	378
123	EOG091B00GI	Complete	Group1_3	4870944	4877096	2774.1	1595		123	EOG091G050A	Complete	Group5_4	7340917	7343902	322.8	264		123	EOG091B00GI	Complete	Group1	17786703	17799999	2776.3	1595		123	EOG091G04RS	Complete	Group14	7263210	7265378	485.2	321
124	EOG091B00GP	Missing							124	EOG091G050Q	Complete	Group10_10	2827762	2829156	580	283		124	EOG091B00GP	Complete	Group10	4155458	4191644	3470.1	1621		124	EOG091G04WH	Complete	Group7	9011809	9014158	624.9	437
125	EOG091B00HB	Complete	Group9_3	5643171	5650927	1966.7	1580		125	EOG091G0525	Complete	Group4_1	12085107	12086906	424.8	424		125	EOG091B00HB	Complete	Group9	8226604	8234289	1966.3	1580		125	EOG091G050A	Complete	Group5	14133121	14136109	322.8	264
126	EOG091B00HC	Complete	Group3_2	1221517	1229014	2166	1401		126	EOG091G0530	Complete	Group14_1	9046370	9048721	765.6	408		126	EOG091B00HC	Complete	Group3	3445592	3453107	2126.9	1401		126	EOG091G050Q	Complete	Group10	11953909	11955296	580	283
127	EOG091B00HF	Complete	Group7_2	5563531	5570822	3056.9	1518		127	EOG091G053A	Complete	Group3_2	2608405	2614277	912.3	449		127	EOG091B00HF	Complete	Group7	11377225	11396097	3002.3	1490		127	EOG091G0525	Complete	Group4	9586548	9588347	423.5	424
128	EOG091B00HT	Complete	Group2_1	10150225	10162411	2320.1	1538		128	EOG091G053D	Complete	Group7_2	2707424	2709497	332.8	272		128	EOG091B00HT	Complete	Group2	9529950	9544822	2319.7	1557		128	EOG091G0530	Complete	Group14	7677331	7679682	765.9	408
129	EOG091B00HV	Complete	Group13_5	980065	998263	4750.2	2319		129	EOG091G053R	Complete	Group7_2	5790313	5794357	548.2	574		129	EOG091B00HV	Complete	Group13	9261632	9275516	3992.1	1909		129	EOG091G053A	Complete	Group3	4904924	4906929	926.9	457
130	EOG091B00HX	Complete	Group3_2	8894971	8909041	2943.9	1804		130	EOG091G054P	Complete	Group15_1	5491985	5493612	125.4	102		130	EOG091B00HX	Complete	Group3	11981824	11990946	3032.2	1810		130	EOG091G053D	Complete	Group7	10481156	10482361	322.1	259
131	EOG091B00I2	Complete	Group6_7	6277233	6291947	2990.4	1527		131	EOG091G0554	Complete	Group6_7	800753	809416	875.9	627		131	EOG091B00I2	Complete	Group6	12158674	12177052	1892.2	1109		131	EOG091G053R	Complete	Group7	11614901	11618964	547.5	574
132	EOG091B00I3	Complete	Group11_3	2105259	2115103	3080	1565		132	EOG091G057L	Complete	Group7_2	6818492	6821597	342.7	391		132	EOG091B00I3	Complete	GroupUN	20801173	20811020	3080	1565		132	EOG091G054P	Complete	Group15	5628659	5634766	127.4	111
133	EOG091B00I7	Complete	Group11_2	1998628	2009933	2826	1331		133	EOG091G059G	Complete	Group15_1	7420180	7421745	764.7	435		133	EOG091B00I7	Complete	Group11	3021140	3036995	2825.8	1317		133	EOG091G0554	Complete	Group6	7441527	7445267	930.6	689
134	EOG091B00I9	Complete	Group4_1	7673994	7680684	988.4	567		134	EOG091G05AA	Complete	Group16_1	3131430	3133954	709.2	412		134	EOG091B00I9	Complete	Group4	6806211	6822079	985.7	567		134	EOG091G057L	Complete	Group7	12782020	12785122	341.7	391
135	EOG091B00IC	Complete	Group8_3	106325	113803	3102.2	1599		135	EOG091G05AH	Complete	Group3_2	1644067	1646340	794.6	438		135	EOG091B00IC	Complete	Group8	2287632	2295112	3016.7	1568		135	EOG091G059G	Complete	Group15	7883335	7884900	764.7	435
136	EOG091B00IF	Complete	Group12_2	942844	956330	2624.7	1516		136	EOG091G05CI	Complete	Group1_1	5350647	5354355	606	523		136	EOG091B00IF	Complete	Group12	4712180	4721004	2769.7	1570		136	EOG091G05AA	Complete	Group16	3600746	3603270	709.2	412
137	EOG091B00II	Complete	Group4_1	12736721	12745047	1106.5	1738		137	EOG091G05D7	Complete	Group16_1	599912	603529	351.6	395		137	EOG091B00II	Complete	Group4	12437548	12445556	1092.8	1814		137	EOG091G05AH	Complete	Group3	5875142	5877415	794.6	438
138	EOG091B00IN	Complete	Group6_1	1854715	1863502	2654.8	2135		138	EOG091G05EU	Complete	Group3_2	8637147	8639670	577.9	470		138	EOG091B00IN	Complete	Group6	723943	732730	2654.8	2135		138	EOG091G05CI	Complete	Group1	7312475	7316184	606	523
139	EOG091B00IR	Complete	Group12_2	3720864	3733914	2140	1419		139	EOG091G05FE	Complete	Group9_3	8357696	8360958	640.9	549		139	EOG091B00IR	Complete	Group12	5593971	5611948	2151	1459		139	EOG091G05D7	Complete	Group16	243394	247028	351.6	395
140	EOG091B00IV	Complete	Group11_5	3124980	3138078	3370.2	1849		140	EOG091G05GZ	Complete	Group11_5	3077068	3080113	486.9	505		140	EOG091B00IV	Complete	Group11	13197352	13210452	3370.2	1849		140	EOG091G05EU	Complete	Group3	11725918	11728441	577.9	470
141	EOG091B00J4	Complete	Group16_2	473084	487177	2177.8	2030		141	EOG091G05IH	Complete	Group1_1	1696314	1699028	512.8	467		141	EOG091B00J4	Complete	Group16	4621895	4631044	2278.6	1775		141	EOG091G05FE	Complete	Group9	9314905	9318117	641.1	549
142	EOG091B00J8	Complete	Group9_3	3081863	3096217	1504.8	1720		142	EOG091G05IK	Complete	Group7_2	1815753	1818081	684.9	403		142	EOG091B00J8	Complete	Group9	5626318	5643212	1507.9	1425		142	EOG091G05GZ	Complete	Group11	13149530	13152575	486.9	505
143	EOG091B00JG	Complete	Group4_1	9018131	9039652	2986.9	1394		143	EOG091G05K5	Complete	Group9_3	3987643	3989469	736.9	511		143	EOG091B00JG	Complete	Group4	8038547	8062603	2987.2	1394		143	EOG091G05IH	Complete	Group1	1930513	1940754	512.7	467
144	EOG091B00JH	Complete	Group10_7	409668	442805	1455.7	1056		144	EOG091G05K7	Complete	Group11_1	379837	383078	681.1	591		144	EOG091B00JH	Complete	Group10	4655226	4673772	1343.7	1003		144	EOG091G05IK	Complete	Group7	7440737	7443065	684.9	403
145	EOG091B00JI	Complete	Group11_1	423552	434489	3002.3	1515		145	EOG091G05KR	Complete	Group5_4	7730055	7731957	698.7	432		145	EOG091B00JI	Complete	Group11	417985	428684	2872.9	1479		145	EOG091G05K5	Complete	Group9	6556418	6565400	687.1	496
146	EOG091B00JN	Complete	Group14_1	5505464	5517685	2359	1123		146	EOG091G05LX	Complete	Group3_2	4106925	4114652	356.9	318		146	EOG091B00JN	Complete	Group10	11497457	11510543	2324.8	1095		146	EOG091G05K7	Complete	Group11	374097	377343	681.1	591
147	EOG091B00JO	Complete	Group11_4	3064795	3081068	2441.9	1432		147	EOG091G05N4	Complete	Group4_1	8045337	8053542	736.3	558		147	EOG091B00JO	Complete	Group11	9936304	9952589	2441.9	1432		147	EOG091G05KR	Complete	Group5	13746243	13748145	698.7	432
148	EOG091B00JY	Complete	Group5_4	1101658	1113910	3161.2	1607		148	EOG091G05NK	Complete	Group2_1	6213868	6222479	506.3	593		148	EOG091B00JY	Complete	Group5	7092776	7104612	2516.1	1352		148	EOG091G05LX	Complete	Group3	6805695	6813428	356.9	318
149	EOG091B00K3	Complete	Group3_1	2470155	2524053	2930.5	1509		149	EOG091G05NZ	Complete	Group4_1	4803415	4805247	895.2	485		149	EOG091B00K3	Complete	Group3	1136052	1190061	3040.6	1549		149	EOG091G05N4	Complete	Group4	6431603	6439814	736.3	558
150	EOG091B00K4	Complete	Group1_1	2228853	2237823	3819.2	1610		150	EOG091G05OR	Complete	Group15_1	9037582	9042810	726	467		150	EOG091B00K4	Complete	Group1	3106000	3114981	3819.2	1610		150	EOG091G05NK	Complete	Group2	4859223	4867822	512.1	564
151	EOG091B00K6	Complete	Group10_10	3108674	3116660	2698.7	1455		151	EOG091G05OW	Complete	Group15_1	9505197	9510733	880.3	464		151	EOG091B00K6	Complete	Group10	12246527	12254516	2697.2	1455		151	EOG091G05NZ	Complete	Group4	4245311	4247084	895.9	485
152	EOG091B00K7	Complete	Group14_1	7504157	7512350	3217.5	1504		152	EOG091G05Q0	Complete	Group7_1	3797084	3799506	359.8	218		152	EOG091B00K7	Complete	Group14	6883059	6891273	3220.5	1504		152	EOG091G05OR	Complete	Group15	9518865	9524133	726	467
153	EOG091B00K8	Complete	Group2_1	10174613	10184729	3361.3	1565		153	EOG091G05Q6	Complete	Group5_1	2973105	2974954	469	395		153	EOG091B00K8	Complete	Group2	9510998	9521132	3361.3	1565		153	EOG091G05OW	Complete	Group15	9984762	9990315	880.3	464
154	EOG091B00KD	Complete	Group4_1	5812241	5824873	1631.5	758		154	EOG091G05RA	Complete	Group6_7	9564930	9566509	372.7	279		154	EOG091B00KD	Complete	Group4	4693948	4712642	1451.1	687		154	EOG091G05Q0	Complete	Group7	4369860	4372285	359.8	218
155	EOG091B00KE	Complete	Group1_1	1830921	1838151	2800.3	1542		155	EOG091G05SE	Complete	Group10_9	1128013	1130487	807.6	468		155	EOG091B00KE	Complete	Group1	1799880	1807116	3004.1	1589		155	EOG091G05Q6	Complete	Group5	2598654	2609741	404.1	369
156	EOG091B00KQ	Complete	Group11_5	4515555	4524908	2442.4	1563		156	EOG091G05T4	Complete	Group7_2	5163812	5166174	798.6	466		156	EOG091B00KQ	Complete	Group11	13762991	13772356	2442.4	1563		156	EOG091G05RA	Complete	Group6	16017981	16019561	372.7	279
157	EOG091B00KX	Complete	Group7_2	7190703	7196527	1832.3	1092		157	EOG091G05TG	Complete	Group9_3	8339961	8343874	829.4	514		157	EOG091B00KX	Complete	Group7	13153512	13159344	1832.3	1092		157	EOG091G05SE	Complete	Group10	8621854	8624328	807.6	468
158	EOG091B00L1	Complete	Group13_1	2087689	2093299	3010.4	1440		158	EOG091G05UF	Complete	Group7_1	1350981	1353622	607.6	423		158	EOG091B00L1	Complete	GroupUN	2379648	2385259	3012.2	1440		158	EOG091G05T4	Complete	Group7	10982275	10984637	798.6	466
159	EOG091B00L6	Complete	Group1_1	4422067	4430185	1435.1	1101		159	EOG091G05X1	Complete	Group8_1	1293777	1300292	641.1	604		159	EOG091B00L6	Complete	Group1	4802730	4814576	1430.1	1083		159	EOG091G05TG	Complete	Group9	9333421	9336053	829.9	514
160	EOG091B00LE	Complete	Group4_1	3484498	3491661	2337	1439		160	EOG091G05XY	Complete	Group11_5	4461143	4465788	431.6	349		160	EOG091B00LE	Complete	Group4	2620330	2627495	2299.3	1452		160	EOG091G05UF	Complete	Group7	2225561	2228203	607.6	423
161	EOG091B00LY	Complete	Group15_1	9379315	9395293	2892.2	1488		161	EOG091G05YC	Complete	Group2_1	8132833	8135234	384.7	385		161	EOG091B00LY	Complete	Group15	9854854	9881470	2904.1	1604		161	EOG091G05X1	Complete	Group8	935224	941738	639.5	604
162	EOG091B00M2	Complete	Group14_1	5397848	5405755	3100.2	1446		162	EOG091G05ZE	Complete	Group3_2	2490126	2492554	566.7	381		162	EOG091B00M2	Complete	Group10	11390280	11398191	3100.2	1446		162	EOG091G05XY	Complete	Group11	13822223	13826196	434	349
163	EOG091B00M5	Complete	Group4_1	6466033	6482886	2605.6	1653		163	EOG091G05ZJ	Complete	Group6_5	218070	219536	354.7	378		163	EOG091B00M5	Complete	Group4	5084577	5101563	2605.7	1653		163	EOG091G05YC	Complete	Group2	7046164	7048565	384.7	385
164	EOG091B00MC	Complete	Group11_5	2503022	2510742	1613.1	810		164	EOG091G060D	Complete	Group8_5	1094854	1096660	515.7	322		164	EOG091B00MC	Complete	Group11	12574896	12582210	1323.7	632		164	EOG091G05ZE	Complete	Group3	5024940	5027368	566.7	381
165	EOG091B00MH	Complete	Group7_2	4085484	4092465	2418.5	1786		165	EOG091G0627	Complete	Group11_5	2186077	2188530	374.8	316		165	EOG091B00MH	Complete	Group7	8984433	8991420	2418.9	1760		165	EOG091G05ZJ	Complete	GroupUN	23834010	23835476	354.7	378
166	EOG091B00ML	Complete	Group2_1	6373565	6381664	1598.8	798		166	EOG091G0628	Complete	Group8_4	3875049	3877758	590	483		166	EOG091B00ML	Complete	Group2	5018532	5026642	1598.7	798		166	EOG091G060D	Complete	Group8	7497188	7498995	515.7	322
167	EOG091B00MN	Complete	Group11_5	3587833	3593916	1717.3	1213		167	EOG091G062X	Complete	Group8_5	4716512	4720703	397	364		167	EOG091B00MN	Complete	Group11	14695199	14701266	1707.2	1206		167	EOG091G0627	Complete	Group11	12256800	12259254	374.8	316
168	EOG091B00MP	Complete	Group15_1	2646112	2659364	2036.8	1135		168	EOG091G065D	Complete	Group10_10	3457604	3460084	676	463		168	EOG091B00MP	Complete	Group15	2444324	2462302	2940.6	1501		168	EOG091G0628	Complete	Group8	8879101	8881810	590	483
169	EOG091B00MR	Complete	Group8_5	4651589	4671987	3369.7	1747		169	EOG091G066W	Complete	Group1_2	1184624	1188214	510.8	435		169	EOG091B00MR	Complete	Group8	12994550	13013949	3354.7	1722		169	EOG091G062X	Complete	Group8	13057435	13063473	258.2	265
170	EOG091B00N4	Complete	Group2_1	10235625	10245754	2856.4	1382		170	EOG091G069C	Complete	Group9_2	670242	673853	632.9	399		170	EOG091B00N4	Complete	Group2	9449844	9459974	2856.4	1382		170	EOG091G065D	Complete	Group10	12607019	12609418	486.4	340
171	EOG091B00N5	Complete	Group7_2	5146337	5155001	2120.2	2029		171	EOG091G06CB	Complete	GroupUN_248	423812	425639	530	371		171	EOG091B00N5	Complete	Group7	10965272	10973936	2117.8	2028		171	EOG091G066W	Complete	Group1	10604698	10608333	533.1	454
172	EOG091B00N6	Complete	Group4_1	9624699	9633440	1514.1	1336		172	EOG091G06DH	Complete	Group2_2	5231408	5233687	482.2	373		172	EOG091B00N6	Complete	Group4	8657054	8669931	1520.5	1463		172	EOG091G069C	Complete	Group9	1062826	1066439	632.9	399
173	EOG091B00N7	Complete	Group1_3	5266482	5273534	2224.2	1337		173	EOG091G06EF	Complete	Group5_4	7382472	7390927	483.4	327		173	EOG091B00N7	Complete	Group1	17391277	17398329	2323.2	1361		173	EOG091G06CB	Complete	GroupUN	26648665	26650492	530	371
174	EOG091B00N9	Complete	Group1_10	396447	424623	2859.7	1616		174	EOG091G06HP	Complete	Group1_3	5351399	5353031	530.6	345		174	EOG091B00N9	Complete	Group1	26421329	26444691	3124.9	1731		174	EOG091G06DH	Complete	Group2	15359037	15361319	482.2	373
175	EOG091B00NB	Complete	Group12_2	50832	58273	3887.9	2045		175	EOG091G06I3	Complete	Group10_1	387025	391041	579.4	464		175	EOG091B00NB	Complete	GroupUN	17101557	17107251	3311.6	1380		175	EOG091G06EF	Complete	Group5	14090864	14092432	569.8	367
176	EOG091B00NI	Complete	Group14_1	5028224	5037322	2222.4	1306		176	EOG091G06I8	Complete	Group6_6	386899	388936	727.3	372		176	EOG091B00NI	Complete	Group14	4520552	4529658	2185.4	1305		176	EOG091G06HP	Complete	Group1	17311281	17313627	663.9	388
177	EOG091B00NK	Complete	Group8_3	96823	104042	3112.2	1440		177	EOG091G06J6	Complete	Group11_5	4142016	4147591	606	487		177	EOG091B00NK	Complete	Group8	2278120	2285342	3131.9	1438		177	EOG091G06I3	Complete	GroupUN	16120102	16124118	578.5	464
178	EOG091B00NU	Complete	Group6_7	759813	770262	2709.4	1489		178	EOG091G06JJ	Complete	Group14_1	7709691	7713585	252.6	156		178	EOG091B00NU	Complete	Group6	7475848	7481345	2767.7	1503		178	EOG091G06I8	Complete	Group6	4674333	4676371	727.3	372
179	EOG091B00NV	Complete	Group12_2	958789	965782	2873.1	1388		179	EOG091G06LW	Complete	Group11_5	2654434	2656543	560.3	383		179	EOG091B00NV	Complete	Group12	4694543	4704699	2859.3	1383		179	EOG091G06J6	Complete	Group11	14138486	14144064	605.9	487
180	EOG091B00O2	Complete	Group14_3	480254	494685	3016.6	2479		180	EOG091G06M8	Complete	Group11_3	2200087	2201958	829.7	468		180	EOG091B00O2	Complete	Group14	8761157	8775355	2377.9	1851		180	EOG091G06JJ	Complete	Group14	7088644	7092539	252.6	156
181	EOG091B00O3	Complete	Group6_5	227118	238542	3191	1492		181	EOG091G06MR	Complete	Group1_2	1028801	1030809	700.5	431		181	EOG091B00O3	Complete	GroupUN	23843034	23854465	3190.5	1492		181	EOG091G06LW	Complete	Group11	12726894	12729003	534.2	383
182	EOG091B00O5	Complete	Group1_6	473805	481180	2836.9	1383		182	EOG091G06OM	Complete	Group4_1	11992629	11994855	564.1	366		182	EOG091B00O5	Complete	Group1	20915279	20922655	2836.9	1383		182	EOG091G06M8	Complete	Group11	5063503	5065374	829.7	468
183	EOG091B00O7	Complete	Group4_1	5529863	5543986	1650.4	858		183	EOG091G06ON	Complete	Group6_7	9486567	9488693	507.3	324		183	EOG091B00O7	Complete	Group4	3507559	3525347	1666.1	851		183	EOG091G06MR	Complete	Group1	10764069	10766077	700.5	431
184	EOG091B00OM	Complete	Group6_7	10462849	10469338	1347.9	968		184	EOG091G06OP	Complete	Group2_2	4514973	4517391	576.6	418		184	EOG091B00OM	Complete	Group6	16887375	16903396	1334.3	967		184	EOG091G06OM	Complete	Group4	9677388	9679615	564.1	366
185	EOG091B00OT	Complete	Group1_6	922802	935282	2400.6	1292		185	EOG091G06P4	Complete	Group4_1	5130471	5133185	527.6	430		185	EOG091B00OT	Complete	Group1	21449110	21461651	2398.2	1292		185	EOG091G06ON	Complete	Group6	16096326	16098452	507.3	324
186	EOG091B00OV	Complete	Group1_5	19260	52239	2136.9	1246		186	EOG091G06QP	Complete	Group12_2	952944	954151	349.3	346		186	EOG091B00OV	Complete	Group1	20011579	20053545	2046	1246		186	EOG091G06OP	Complete	Group2	14641325	14643743	576.6	418
187	EOG091B00OW	Complete	Group3_2	1732446	1735922	1870.5	913		187	EOG091G06S3	Complete	Group14_1	4632072	4634598	672.1	372		187	EOG091B00OW	Complete	Group3	5783819	5787295	1870.5	913		187	EOG091G06P4	Complete	Group4	3919818	3923960	526.2	430
188	EOG091B00P4	Complete	Group14_1	5629985	5643243	2626.6	1298		188	EOG091G06U0	Complete	Group4_1	6782628	6785052	731.8	391		188	EOG091B00P4	Complete	Group14	5617247	5630531	2626.6	1298		188	EOG091G06QP	Complete	Group12	4708918	4710762	466.3	457
189	EOG091B00P5	Complete	Group1_3	5114863	5123885	2505.4	1312		189	EOG091G06XK	Complete	Group8_3	711499	716287	410.9	424		189	EOG091B00P5	Complete	Group1	17540961	17549993	2505.2	1312		189	EOG091G06S3	Complete	Group14	4122894	4125420	672.2	372
190	EOG091B00P7	Complete	Group6_7	7348473	7357906	2500.4	1450		190	EOG091G06Y3	Complete	Group1_4	344861	348038	846.4	584		190	EOG091B00P7	Complete	Group6	6109857	6128566	2366.3	1462		190	EOG091G06U0	Complete	Group4	7705582	7708022	731.8	391
191	EOG091B00P8	Complete	Group4_1	5056670	5067970	2829	1467		191	EOG091G06Y7	Complete	Group13_1	2884176	2886244	615.3	406		191	EOG091B00P8	Complete	Group4	3986565	3997865	2829	1467		191	EOG091G06XK	Complete	Group8	2894336	2899127	410.9	424
192	EOG091B00PG	Complete	Group16_2	1517451	1536806	2906.7	1383		192	EOG091G06YD	Complete	Group4_1	3723650	3725611	310.6	284		192	EOG091B00PG	Complete	Group16	5732987	5752259	2711.4	1278		192	EOG091G06Y3	Complete	Group1	19426235	19429413	846.4	584
193	EOG091B00PI	Complete	Group3_2	910485	921069	2712	1297		193	EOG091G0703	Complete	Group10_10	1639879	1643983	526.7	447		193	EOG091B00PI	Complete	Group3	3751691	3762277	2712.5	1297		193	EOG091G06Y7	Complete	Group13	1110505	1112577	615.3	406
194	EOG091B00PM	Complete	Group15_1	8088107	8106961	2400.7	1192		194	EOG091G073F	Complete	Group5_4	7733991	7736294	556.7	350		194	EOG091B00PM	Complete	Group15	8553006	8578757	2398.7	1225		194	EOG091G06YD	Complete	Group4	2385303	2387265	310.6	284
195	EOG091B00PO	Complete	Group11_5	3764305	3768897	1995.9	1033		195	EOG091G074G	Complete	Group5_1	187654	189949	450.4	371		195	EOG091B00PO	Complete	Group11	14524591	14529182	1995.9	1033		195	EOG091G0703	Complete	Group10	9696143	9699404	472.7	342
196	EOG091B00PS	Complete	Group8_5	244238	254229	3539.5	1721		196	EOG091G074J	Complete	Group5_3	728880	731192	359.9	357		196	EOG091B00PS	Complete	Group8	8341923	8351915	3539.5	1721		196	EOG091G073F	Complete	Group5	13741906	13744209	556.7	350
197	EOG091B00Q2	Complete	Group3_2	1067650	1074802	1938.5	1284		197	EOG091G074U	Complete	Group1_1	5059185	5060842	360.1	307		197	EOG091B00Q2	Complete	Group3	3593204	3604942	1921.1	1253		197	EOG091G074G	Complete	GroupUN	7247750	7250045	450.4	371
198	EOG091B00Q5	Complete	Group4_1	3440917	3450883	2091.6	1256		198	EOG091G075F	Complete	Group11_5	613821	615875	581.5	342		198	EOG091B00Q5	Complete	Group4	2661005	2670974	2091.6	1256		198	EOG091G074J	Complete	Group5	4738055	4740367	359.9	357
199	EOG091B00Q9	Complete	Group8_5	4896351	4903176	2363.7	1296		199	EOG091G075K	Complete	Group1_10	1935362	1937403	606	396		199	EOG091B00Q9	Complete	Group8	13237231	13244058	2352.5	1305		199	EOG091G074U	Complete	Group1	5307618	5309276	360.1	307
200	EOG091B00QA	Complete	Group5_4	2686932	2749059	2512.9	1158		200	EOG091G0769	Complete	Group4_1	2749711	2755681	502.4	370		200	EOG091B00QA	Complete	Group5	8805999	8868061	2512.9	1158		200	EOG091G075F	Complete	Group11	10670918	10672975	581.5	342
201	EOG091B00QB	Complete	Group6_4	297000	307469	2479.1	1204		201	EOG091G0781	Complete	Group8_5	5124773	5127604	542.5	511		201	EOG091B00QB	Complete	Group6	3038056	3048623	2488.7	1204		201	EOG091G075K	Complete	Group1	27516133	27518174	606	396
202	EOG091B00QK	Complete	Group13_4	3931154	3941604	2644.2	1286		202	EOG091G078D	Complete	GroupUN_53	27267	28920	373.2	293		202	EOG091B00QK	Complete	Group13	7419477	7429916	2644.2	1286		202	EOG091G0769	Complete	Group4	899755	908499	488.6	353
203	EOG091B00QS	Complete	Group7_1	2923443	2932436	2558.8	1465		203	EOG091G079R	Complete	Group3_2	8633969	8636479	659.2	346		203	EOG091B00QS	Complete	Group7	3379941	3388935	2558.8	1465		203	EOG091G0781	Complete	Group8	13467462	13470295	541.2	511
204	EOG091B00R2	Complete	Group15_1	6890936	6895801	1609.1	1403		204	EOG091G07CE	Complete	Group7_1	1476563	1479308	843.5	472		204	EOG091B00R2	Complete	Group15	7336417	7341279	1607	1403		204	EOG091G078D	Complete	GroupUN	30511907	30513560	373.2	293
205	EOG091B00R3	Complete	Group11_3	3249243	3277904	2982.2	1412		205	EOG091G07D9	Complete	Group1_9	1235251	1237470	774.8	389		205	EOG091B00R3	Complete	Group11	6154703	6185999	2982.4	1412		205	EOG091G079R	Complete	Group3	11722740	11725250	655.7	346
206	EOG091B00R6	Complete	Group15_1	7650166	7656883	2389.3	1284		206	EOG091G07DR	Complete	Group15_1	3728604	3735863	838	611		206	EOG091B00R6	Complete	Group15	8105967	8119576	2388.9	1284		206	EOG091G07CE	Complete	Group7	2101406	2104148	818	472
207	EOG091B00R7	Complete	Group1_10	1437344	1460817	2040.8	1200		207	EOG091G07EJ	Complete	Group8_2	532480	539120	264.1	260		207	EOG091B00R7	Complete	Group1	27996694	28021274	2108.6	1200		207	EOG091G07D9	Complete	Group1	22548206	22550425	774.8	389
208	EOG091B00R8	Complete	Group8_2	392115	402713	2587.2	1328		208	EOG091G07FP	Complete	Group3_2	9945933	9950821	333.7	275		208	EOG091B00R8	Complete	Group8	2001480	2012088	2684	1328		208	EOG091G07DR	Complete	Group15	3701803	3704489	839.2	610
209	EOG091B00RD	Complete	Group2_2	4520597	4523785	1294.4	899		209	EOG091G07IK	Complete	Group15_1	9293712	9296139	667.9	412		209	EOG091B00RD	Complete	Group2	14646950	14652944	2308.7	1364		209	EOG091G07EJ	Complete	Group8	1865556	1874698	260.5	226
210	EOG091B00RH	Complete	Group1_3	1749476	1755118	1554.5	1082		210	EOG091G07IY	Complete	Group9_1	1836294	1873645	567.1	359		210	EOG091B00RH	Complete	Group1	12440502	12446184	1535.3	1068		210	EOG091G07FP	Complete	Group3	13215269	13219955	333.6	275
211	EOG091B00RL	Complete	Group1_10	641353	653554	2851.4	1316		211	EOG091G07KC	Complete	Group7_1	2349554	2351103	485.5	348		211	EOG091B00RL	Complete	Group1	26662025	26674243	2850.8	1316		211	EOG091G07IK	Complete	Group15	9775914	9778343	667.9	412
212	EOG091B00RS	Complete	Group12_2	288827	304549	1850.2	1171		212	EOG091G07KL	Complete	Group7_2	3554587	3557231	701.8	552		212	EOG091B00RS	Complete	GroupUN	21935659	21952356	1556	1026		212	EOG091G07IY	Complete	GroupUN	12869614	12898485	460.8	285
213	EOG091B00RW	Complete	Group3_1	239669	251429	2314.5	1797		213	EOG091G07N5	Complete	Group11_5	2657045	2658346	192.9	252		213	EOG091B00RW	Complete	GroupUN	2928209	2937461	2230.3	1798		213	EOG091G07KC	Complete	Group7	2642388	2643937	485.5	348
214	EOG091B00RZ	Complete	Group1_8	633100	641295	2722.5	1533		214	EOG091G07N8	Complete	Group4_1	5600796	5604557	782.9	568		214	EOG091B00RZ	Complete	Group1	24339342	24347540	2722.5	1533		214	EOG091G07KL	Complete	Group7	9516780	9519437	701.8	552
215	EOG091B00S1	Complete	Group10_10	1521552	1533560	2619.6	1346		215	EOG091G07NJ	Complete	Group4_1	11530773	11533991	433.8	326		215	EOG091B00S1	Complete	Group10	9803948	9817634	2618.1	1345		215	EOG091G07N5	Complete	Group11	12729505	12730806	192.9	252
216	EOG091B00SC	Complete	Group2_1	6265984	6272509	2009.4	1162		216	EOG091G07OD	Complete	Group4_1	11958419	11960022	592.4	374		216	EOG091B00SC	Complete	Group2	4910968	4917495	2009.4	1162		216	EOG091G07N8	Complete	Group4	3451001	3455088	784	522
217	EOG091B00SF	Complete	Group3_1	348897	363364	1499	707		217	EOG091G07PH	Complete	Group10_10	2885119	2886305	240.6	206		217	EOG091B00SF	Complete	GroupUN	2813813	2837046	1499.2	707		217	EOG091G07NJ	Complete	Group4	10138840	10142053	433.8	326
218	EOG091B00SJ	Complete	Group14_1	8608959	8613917	1957.5	945		218	EOG091G07PR	Complete	Group3_2	1205003	1207389	476.6	341		218	EOG091B00SJ	Complete	Group14	8111822	8116782	1957.7	945		218	EOG091G07OD	Complete	Group4	9712270	9713873	592.4	374
219	EOG091B00SL	Complete	Group2_2	2654028	2662346	2262.8	1592		219	EOG091G07PV	Complete	Group10_9	246726	249436	732.3	509		219	EOG091B00SL	Complete	Group2	12762322	12770627	2267.9	1585		219	EOG091G07PH	Complete	Group10	12018301	12019487	240.6	206
220	EOG091B00SV	Complete	Group8_1	1308624	1314145	2431.4	1338		220	EOG091G07Q3	Complete	Group4_1	7862340	7870885	550.3	382		220	EOG091B00SV	Complete	Group8	921292	926882	2427.3	1339		220	EOG091G07PR	Complete	Group3	3467264	3469652	476.6	341
221	EOG091B00SZ	Complete	Group14_1	8077035	8081745	2603	1304		221	EOG091G07QN	Complete	Group8_5	4855653	4858952	508.6	320		221	EOG091B00SZ	Complete	Group14	7457176	7461922	2604.6	1304		221	EOG091G07PV	Complete	Group10	7837831	7840541	732.3	509
222	EOG091B00T6	Complete	Group14_1	8382699	8388208	2305.3	1205		222	EOG091G07S9	Complete	Group3_1	488834	494068	691.9	420		222	EOG091B00T6	Complete	Group14	8327760	8343589	2097.7	1177		222	EOG091G07Q3	Complete	Group4	6616067	6624616	550.3	382
223	EOG091B00T9	Complete	Group5_4	7029637	7035748	2235.5	1136		223	EOG091G07VQ	Complete	Group3_2	4467760	4469788	241.6	243		223	EOG091B00T9	Complete	Group5	13439256	13445368	2235.5	1136		223	EOG091G07QN	Complete	Group8	13198464	13201872	507	320
224	EOG091B00TA	Complete	Group10_1	119222	128060	2416.1	1326		224	EOG091G07Z0	Complete	Group10_7	658495	660314	609.7	364		224	EOG091B00TA	Complete	GroupUN	3480186	3487825	2424.5	1325		224	EOG091G07S9	Complete	GroupUN	5893854	5900187	590.5	377
225	EOG091B00TG	Complete	Group13_3	451194	456990	1678.1	1289		225	EOG091G07Z1	Complete	Group14_1	9437899	9439660	293.2	282		225	EOG091B00TG	Complete	Group13	2702140	2707934	1678.6	1311		225	EOG091G07VQ	Complete	Group3	7167419	7169447	241.6	243
226	EOG091B00TP	Complete	Group10_6	462184	473139	1225.1	573		226	EOG091G07Z5	Complete	Group8_4	3938729	3940833	628	373		226	EOG091B00TP	Complete	Group10	3867738	3890761	1224.9	573		226	EOG091G07Z0	Complete	Group10	5032837	5034656	609.7	364
227	EOG091B00TR	Complete	Group5_4	1331021	1336861	2278.4	1017		227	EOG091G0803	Complete	Group16_1	1501766	1504826	591.4	387		227	EOG091B00TR	Complete	Group5	7321909	7327755	2278.4	1017		227	EOG091G07Z1	Complete	Group14	10019337	10021116	293.5	282
228	EOG091B00U1	Complete	Group4_1	12807477	12817632	2707	1482		228	EOG091G0814	Complete	Group15_1	7586443	7588227	405.7	335		228	EOG091B00U1	Complete	Group4	12363901	12374064	2706.4	1465		228	EOG091G07Z5	Complete	Group8	8815942	8818046	628	373
229	EOG091B00U8	Complete	Group2_1	7838224	7865617	2394.9	1379		229	EOG091G081C	Complete	Group15_1	4360664	4363014	473.3	349		229	EOG091B00U8	Complete	Group2	6244634	6272065	2395.2	1379		229	EOG091G0803	Complete	Group16	1541197	1544260	591.4	387
230	EOG091B00UA	Complete	Group1_3	6313902	6319010	1596.5	819		230	EOG091G081H	Complete	Group1_10	3712093	3714325	354.7	422		230	EOG091B00UA	Complete	Group1	16338856	16343970	1596.5	819		230	EOG091G0814	Complete	Group15	8049002	8050786	405.7	335
231	EOG091B00UK	Complete	Group8_5	4416965	4423797	2743	1322		231	EOG091G085U	Complete	Group2_2	4499151	4501980	336.2	331		231	EOG091B00UK	Complete	Group8	12761421	12768315	2749.2	1322		231	EOG091G081C	Complete	Group15	4392964	4395315	473.3	349
232	EOG091B00UM	Complete	Group1_8	150467	156640	2416.9	1197		232	EOG091G087E	Complete	Group15_1	5800223	5803481	461.7	526		232	EOG091B00UM	Complete	Group1	22267020	22273186	2416.9	1197		232	EOG091G081H	Complete	Group1	28398461	28400693	354.7	422
233	EOG091B00UN	Complete	Group2_1	10418129	10424166	2206.6	1197		233	EOG091G088L	Complete	Group9_1	890327	891868	596.8	365		233	EOG091B00UN	Complete	Group2	9265539	9271577	2206.6	1197		233	EOG091G085U	Complete	Group2	14625936	14628768	335	383
234	EOG091B00UR	Complete	Group13_4	1827794	1833160	1181.6	986		234	EOG091G089T	Complete	Group2_1	2840116	2842372	359.3	383		234	EOG091B00UR	Complete	Group13	3651569	3656947	1182.3	1046		234	EOG091G087E	Complete	Group15	6246075	6249334	461.6	534
235	EOG091B00UT	Complete	Group15_1	7453334	7462306	2082.5	1178		235	EOG091G08BK	Complete	Group5_3	1634481	1637034	780.4	564		235	EOG091B00UT	Complete	Group15	7916725	7933367	2071.8	1228		235	EOG091G088L	Complete	GroupUN	17350858	17352399	596.8	365
236	EOG091B00UZ	Complete	Group2_1	3922519	3928855	2415.5	1203		236	EOG091G08D1	Complete	Group8_4	1736767	1739007	288.8	412		236	EOG091B00UZ	Complete	Group2	2372991	2379329	2468.4	1203		236	EOG091G089T	Complete	Group2	1192359	1194615	359.3	383
237	EOG091B00V0	Complete	Group2_2	4342080	4355607	2285	1167		237	EOG091G08DN	Complete	Group3_1	597869	601507	509.8	345		237	EOG091B00V0	Complete	Group2	14468888	14482462	2285	1167		237	EOG091G08BK	Complete	Group5	5640890	5643006	471.2	411
238	EOG091B00V4	Complete	Group7_2	5404539	5412175	1585.3	1178		238	EOG091G08FX	Complete	Group5_4	3439135	3441061	549	321		238	EOG091B00V4	Complete	Group7	11226184	11243355	1478.7	1227		238	EOG091G08D1	Complete	Group8	5090233	5092473	288.8	412
239	EOG091B00VA	Complete	Group16_2	417071	424375	2438.8	1193		239	EOG091G08IJ	Complete	Group5_4	3491836	3493535	377	330		239	EOG091B00VA	Complete	Group16	4682400	4689709	2438.5	1193		239	EOG091G08DN	Complete	GroupUN	6006336	6009991	509.6	345
240	EOG091B00VC	Complete	Group8_5	713404	719133	2304.2	1220		240	EOG091G08JE	Complete	Group5_4	6978054	6979674	606.3	354		240	EOG091B00VC	Complete	Group8	7876565	7882600	2296	1231		240	EOG091G08FX	Complete	Group5	11714414	11716346	549	321
241	EOG091B00VE	Complete	Group13_3	461915	467874	2163.1	1229		241	EOG091G08JG	Complete	Group6_7	7422329	7424284	286.7	208		241	EOG091B00VE	Complete	Group13	2712725	2718684	2161.8	1230		241	EOG091G08IJ	Complete	Group5	11661743	11663442	377	330
242	EOG091B00VF	Complete	Group9_3	4671204	4685819	2288.9	2013		242	EOG091G08L8	Complete	Group13_1	3228137	3230769	360.3	246		242	EOG091B00VF	Complete	Group9	7243259	7268140	2303.1	1868		242	EOG091G08JE	Complete	Group5	13387461	13389101	606.2	353
243	EOG091B00VL	Complete	Group4_1	12102420	12113212	2201.7	1194		243	EOG091G08LT	Complete	Group9_3	3894577	3898300	376.1	246		243	EOG091B00VL	Complete	Group4	9560198	9567828	2205.8	1178		243	EOG091G08JG	Complete	Group6	6042667	6044622	286.7	208
244	EOG091B00VS	Complete	Group12_3	1095374	1103719	2961.1	1936		244	EOG091G08NN	Complete	Group15_1	6224584	6226369	499.4	321		244	EOG091B00VS	Complete	Group12	11249530	11257902	2961.1	1936		244	EOG091G08L8	Complete	Group13	2070486	2073119	360.3	246
245	EOG091B00VX	Complete	Group10_10	94184	102743	2370.4	1105		245	EOG091G08O3	Complete	Group10_10	1519081	1521058	605.8	353		245	EOG091B00VX	Complete	Group10	11263303	11282220	2171.7	1063		245	EOG091G08LT	Complete	Group9	6463685	6467408	376.1	246
246	EOG091B00W0	Complete	Group1_3	6784512	6794668	1556.4	749		246	EOG091G08PW	Complete	Group11_3	3404511	3406419	372.1	376		246	EOG091B00W0	Complete	Group1	18124427	18134608	1556.4	749		246	EOG091G08NN	Complete	Group15	6670277	6672062	499.4	321
247	EOG091B00W1	Complete	Group11_5	1618646	1631491	2297.3	1174		247	EOG091G08R8	Complete	Group2_1	6593521	6595842	359.4	398		247	EOG091B00W1	Complete	Group11	11682311	11695821	2449.1	1240		247	EOG091G08O3	Complete	Group10	9818128	9820105	605.8	353
248	EOG091B00W2	Complete	Group10_10	3299913	3314578	2132	1249		248	EOG091G08RU	Complete	Group14_1	1511968	1513898	507.6	353		248	EOG091B00W2	Complete	GroupUN	26488084	26503140	1799.9	1128		248	EOG091G08PW	Complete	Group11	6342099	6344536	353	362
249	EOG091B00WC	Complete	Group11_3	3508673	3569852	1780.4	893		249	EOG091G08SM	Complete	Group10_10	1634251	1637038	559.6	306		249	EOG091B00WC	Complete	Group11	6445760	6514654	1780.1	888		249	EOG091G08R8	Complete	Group2	5238071	5240392	359.4	398
250	EOG091B00WE	Complete	Group7_2	5367242	5374894	2300.1	1154		250	EOG091G08UU	Complete	Group15_1	2552883	2554081	576.8	282		250	EOG091B00WE	Complete	Group7	11186003	11196664	2328.4	1154		250	EOG091G08RU	Complete	Group14	665289	673478	507.2	353
251	EOG091B00WN	Complete	GroupUN_248	435258	441819	1340.6	1095		251	EOG091G08V8	Complete	Group4_1	5482185	5483639	350.4	354		251	EOG091B00WN	Complete	GroupUN	26660125	26666692	1406.8	1121		251	EOG091G08SM	Complete	Group10	9702245	9705034	559.6	306
252	EOG091B00XB	Complete	Group8_4	3226425	3233624	1538.9	1029		252	EOG091G08VB	Complete	Group4_1	4791080	4795120	600	540		252	EOG091B00XB	Complete	Group8	6616532	6623646	1300.8	969		252	EOG091G08UU	Complete	Group15	2297002	2298200	576.8	282
253	EOG091B00XD	Complete	Group15_1	3447728	3454245	1887.9	943		253	EOG091G08Y9	Complete	Group3_1	3038079	3042073	280.5	231		253	EOG091B00XD	Complete	Group15	3305475	3312190	2044	1009		253	EOG091G08V8	Complete	Group4	3570456	3571910	350.4	354
254	EOG091B00XI	Complete	Group5_1	451900	462585	2294.7	1308		254	EOG091G08ZG	Complete	Group2_2	1133107	1134812	273	293		254	EOG091B00XI	Complete	GroupUN	17489135	17499785	2293.4	1308		254	EOG091G08VB	Complete	Group4	4255362	4259419	600	540
255	EOG091B00XJ	Complete	Group15_1	5141804	5148838	2454.9	1291		255	EOG091G08ZR	Complete	Group1_3	2009393	2011094	445.9	339		255	EOG091B00XJ	Complete	Group15	5178795	5195683	2454.9	1291		255	EOG091G08Y9	Complete	Group3	1964806	1968835	280.5	231
256	EOG091B00XK	Complete	Group11_2	225776	234633	1405.7	1602		256	EOG091G090D	Complete	Group2_1	6283452	6285725	408.8	313		256	EOG091B00XK	Complete	Group11	1066762	1089559	880.9	1242		256	EOG091G08ZG	Complete	Group2	10676153	10677951	272.9	293
257	EOG091B00XN	Complete	Group16_1	1289474	1294082	1332.8	734		257	EOG091G095O	Complete	Group8_3	539885	541297	285.7	293		257	EOG091B00XN	Complete	Group16	1752967	1757576	1478.3	785		257	EOG091G08ZR	Complete	Group1	14447086	14448792	478.4	338
258	EOG091B00XR	Complete	Group5_1	225539	239758	2000.6	1937		258	EOG091G096V	Complete	Group14_1	6781741	6784071	473	403		258	EOG091B00XR	Complete	GroupUN	7197961	7217491	2010.1	1953		258	EOG091G090D	Complete	Group2	4928448	4930721	406.8	313
259	EOG091B00XT	Complete	Group1_4	874718	880911	2140.4	1223		259	EOG091G0977	Complete	Group12_2	4814560	4816074	504.4	336		259	EOG091B00XT	Complete	Group1	20209463	20215548	2012.6	1206		259	EOG091G095O	Complete	Group8	2720112	2721524	285.8	293
260	EOG091B00Y1	Complete	Group3_2	2613217	2618658	1852.3	969		260	EOG091G0990	Complete	Group11_3	2047071	2049897	318.8	327		260	EOG091B00Y1	Complete	Group3	4886683	4902183	1790.9	995		260	EOG091G096V	Complete	Group14	6159868	6162200	473.5	392
261	EOG091B00Y2	Complete	Group4_1	5717537	5723624	1782.8	1007		261	EOG091G099D	Complete	Group11_2	737610	739169	271.8	266		261	EOG091B00Y2	Complete	Group4	4801232	4807320	1784.9	1007		261	EOG091G0977	Complete	Group12	8794296	8795810	504.4	336
262	EOG091B00YB	Complete	Group8_5	1964671	1974075	2454.6	1245		262	EOG091G09BP	Complete	Group1_2	1108679	1117948	433.6	334		262	EOG091B00YB	Complete	Group8	9765420	9774862	2454.6	1245		262	EOG091G0990	Complete	GroupUN	14282051	14284877	318.8	327
263	EOG091B00YD	Complete	Group8_2	168186	174474	2330.7	1122		263	EOG091G09D8	Complete	Group1_3	1108897	1110533	353.7	279		263	EOG091B00YD	Complete	Group8	1634244	1640533	2330.7	1122		263	EOG091G099D	Complete	Group11	1798279	1799838	270.9	266
264	EOG091B00YE	Complete	Group11_1	524096	529978	2451.8	1212		264	EOG091G09FV	Complete	Group6_7	2783022	2784699	556.7	294		264	EOG091B00YE	Complete	Group11	517830	523500	2411.6	1223		264	EOG091G09BP	Complete	Group1	10677448	10686692	432.5	334
265	EOG091B00YI	Complete	Group7_1	4721592	4727370	2668.7	1234		265	EOG091G09GA	Complete	Group8_4	146763	149630	521.2	393		265	EOG091B00YI	Complete	GroupUN	20115420	20121191	2668.7	1234		265	EOG091G09D8	Complete	Group1	12217119	12218755	353.7	279
266	EOG091B00YL	Complete	Group2_2	5271048	5278453	2669.7	1243		266	EOG091G09GO	Complete	Group8_2	81964	83428	514.2	298		266	EOG091B00YL	Complete	Group2	15398737	15406168	2669.7	1243		266	EOG091G09FV	Complete	Group6	8846088	8847765	556.7	294
267	EOG091B00YO	Complete	Group11_4	1290818	1295880	2095.2	1057		267	EOG091G09HG	Complete	Group11_5	4224043	4225381	518.2	327		267	EOG091B00YO	Complete	Group11	8058456	8063596	2218	1130		267	EOG091G09GA	Complete	Group8	3594110	3596978	521.2	393
268	EOG091B00YZ	Complete	Group6_7	8230543	8237741	2046.2	1475		268	EOG091G09HR	Complete	Group2_1	6918685	6920237	407.7	294		268	EOG091B00YZ	Complete	Group6	14287864	14295044	2046.7	1475		268	EOG091G09GO	Complete	Group8	1548426	1549890	514.2	298
269	EOG091B00Z8	Complete	Group1_10	275914	280248	1767.7	1121		269	EOG091G09IW	Complete	Group3_1	3202160	3203888	342.7	392		269	EOG091B00Z8	Complete	Group1	26296444	26300778	1767.7	1121		269	EOG091G09HG	Complete	Group11	14060586	14061924	517.3	327
270	EOG091B00ZB	Complete	Group3_2	2473275	2478268	1797	967		270	EOG091G09J7	Complete	Group3_1	595582	597335	428.9	319		270	EOG091B00ZB	Complete	Group3	5039266	5044259	1797	967		270	EOG091G09HR	Complete	Group2	5562977	5564529	407.7	294
271	EOG091B00ZF	Complete	Group10_5	285457	297130	1764.9	1040		271	EOG091G09KI	Complete	Group5_4	2335981	2337702	300.3	214		271	EOG091B00ZF	Complete	Group10	3168668	3180384	1764.8	1040		271	EOG091G09IW	Complete	Group3	1803232	1805866	327.4	364
272	EOG091B00ZM	Complete	Group10_7	647125	653897	2014.2	1253		272	EOG091G09KK	Complete	Group6_7	6301139	6304092	427.1	369		272	EOG091B00ZM	Complete	Group10	5021410	5029306	2033.8	1214		272	EOG091G09J7	Complete	GroupUN	6004049	6005802	428.9	319
273	EOG091B0101	Complete	Group6_7	10754463	10763619	2345	1174		273	EOG091G09KX	Complete	Group5_1	218777	220962	491.9	341		273	EOG091B0101	Complete	Group6	16593546	16611887	2152.7	1154		273	EOG091G09KI	Complete	Group5	7641997	7643719	300.3	214
274	EOG091B0104	Complete	Group1_3	2157230	2162372	2230.5	1089		274	EOG091G09L6	Complete	Group3_2	4696072	4697875	214.3	202		274	EOG091B0104	Complete	Group1	14295271	14300417	2216.3	1089		274	EOG091G09KK	Complete	Group6	12861888	12864842	427.1	369
275	EOG091B010C	Complete	Group14_2	359194	366966	2613.3	1803		275	EOG091G09MD	Complete	Group7_2	5429787	5431329	475.9	306		275	EOG091B010C	Complete	Group14	9303813	9311583	2613.3	1803		275	EOG091G09KX	Complete	GroupUN	7216571	7218759	491.9	341
276	EOG091B010H	Complete	Group2_2	4143427	4149479	2450.3	1223		276	EOG091G09MU	Complete	Group11_5	1798690	1801681	374.4	332		276	EOG091B010H	Complete	Group2	14269173	14274675	2016.3	1043		276	EOG091G09L6	Complete	Group3	7397857	7399660	214.3	202
277	EOG091B010M	Complete	Group10_10	3253814	3258163	1293.2	1084		277	EOG091G09O7	Complete	Group6_7	10598599	10600512	349.4	263		277	EOG091B010M	Complete	Group10	12391998	12396348	1293.2	1084		277	EOG091G09MD	Complete	Group7	11251483	11253025	475.9	306
278	EOG091B010O	Complete	Group11_5	4253716	4260870	1308.4	985		278	EOG091G09Q2	Complete	Group7_1	1764371	1766510	375	343		278	EOG091B010O	Complete	Group11	14021675	14032286	1196.4	887		278	EOG091G09MU	Complete	Group11	11866421	11869413	374.4	332
279	EOG091B010X	Fragmented	Group8_5	5113201	5122763	2020.8	1144		279	EOG091G09QO	Complete	Group5_4	5863396	5864723	271.5	244		279	EOG091B010X	Complete	Group8	13460461	13465449	2125.3	1190		279	EOG091G09O7	Complete	Group6	16756411	16758192	282.8	224
280	EOG091B010Y	Complete	Group7_2	1646798	1658337	1965.3	1081		280	EOG091G09R0	Complete	Group7_2	6877849	6880880	213.2	182		280	EOG091B010Y	Complete	Group7	7604139	7611985	2046.6	1114		280	EOG091G09Q2	Complete	Group7	1756331	1758471	370.9	406
281	EOG091B0116	Complete	Group14_1	9222047	9233680	2454	1309		281	EOG091G09RJ	Complete	Group2_2	5257807	5262361	200.5	252		281	EOG091B0116	Complete	Group14	10225548	10237200	2478.1	1290		281	EOG091G09QO	Complete	Group5	9288979	9290306	271.5	244
282	EOG091B011E	Complete	Group6_7	9744335	9756636	2069.9	1393		282	EOG091G09SS	Complete	Group3_2	6288598	6290720	339.2	260		282	EOG091B011E	Complete	Group6	15827067	15845780	2069.2	1363		282	EOG091G09R0	Complete	Group7	12842561	12845602	213.2	182
283	EOG091B011L	Complete	Group8_5	1097692	1104633	2467.1	1318		283	EOG091G09T3	Complete	Group5_3	1037889	1043405	337.9	300		283	EOG091B011L	Complete	Group8	7489240	7496150	2463.8	1318		283	EOG091G09RJ	Complete	Group2	15381272	15394175	197.3	252
284	EOG091B011O	Complete	Group6_7	3268265	3274471	2717.2	1174		284	EOG091G09T6	Complete	Group11_4	2492620	2495169	407.7	486		284	EOG091B011O	Complete	Group6	9329599	9335840	2717.2	1174		284	EOG091G09SS	Complete	Group3	9150187	9152333	339.2	260
285	EOG091B011P	Complete	Group2_1	9626421	9639739	3019.2	1570		285	EOG091G09U9	Complete	Group5_3	745151	746675	695.3	376		285	EOG091B011P	Complete	Group2	10061040	10071336	2958.2	1498		285	EOG091G09T3	Complete	Group5	6232916	6238607	337.9	300
286	EOG091B011U	Complete	Group13_3	497821	503460	907.2	510		286	EOG091G09UA	Complete	Group8_5	4211032	4212600	380	294		286	EOG091B011U	Complete	Group13	2748791	2763131	941.6	527		286	EOG091G09T6	Complete	Group11	9355748	9358297	407.4	486
287	EOG091B011X	Complete	Group13_5	78598	88233	2326.7	1121		287	EOG091G09UB	Complete	Group15_1	5159986	5161491	546.8	390		287	EOG091B011X	Complete	Group13	8278025	8287564	2326.9	1121		287	EOG091G09U9	Complete	Group5	6530397	6531921	695.3	376
288	EOG091B0122	Complete	Group14_3	465290	473531	2463.2	1336		288	EOG091G09V2	Complete	Group8_2	198873	200987	477.9	422		288	EOG091B0122	Complete	Group14	8782084	8790266	2454.8	1336		288	EOG091G09UA	Complete	Group8	11529830	11531398	380	294
289	EOG091B0124	Complete	Group14_1	7806297	7819106	2493.5	1239		289	EOG091G09YB	Complete	GroupUN_109	22507	24929	290.9	314		289	EOG091B0124	Complete	Group14	7185181	7197997	2493.1	1266		289	EOG091G09UB	Complete	Group15	5206908	5208413	546.8	390
290	EOG091B0125	Complete	Group7_2	6574348	6579626	1524.2	980		290	EOG091G0A0M	Complete	Group6_7	7175343	7180621	533.3	330		290	EOG091B0125	Complete	Group7	12540958	12546236	1524.2	980		290	EOG091G09V2	Complete	Group8	1664215	1666329	477.9	422
291	EOG091B012C	Complete	Group13_4	2460488	2468144	1772.3	1014		291	EOG091G0A19	Complete	Group10_9	1168092	1170837	507.4	661		291	EOG091B012C	Complete	Group13	5996116	6004167	1955.5	1073		291	EOG091G09YB	Complete	GroupUN	32098830	32101254	291.6	343
292	EOG091B012H	Complete	Group8_5	4283081	4288962	2205.6	1201		292	EOG091G0A27	Missing							292	EOG091B012H	Complete	Group8	12627212	12637680	2204.9	1223		292	EOG091G0A0M	Complete	Group6	6286121	6291401	533.3	330
293	EOG091B012J	Complete	Group11_2	13076	18420	2109.4	1069		293	EOG091G0A2I	Complete	Group15_1	6468263	6470907	604.9	312		293	EOG091B012J	Complete	Group11	1283419	1323159	2138.6	1140		293	EOG091G0A19	Complete	Group10	8661956	8664938	505.1	619
294	EOG091B012Q	Complete	Group1_3	1988566	1995556	2471.8	1225		294	EOG091G0A2L	Complete	Group11_5	3316934	3318901	458	339		294	EOG091B012Q	Complete	Group1	14462554	14469547	2471.8	1225		294	EOG091G0A27	Complete	Group11	12671156	12691819	210.1	282
295	EOG091B0132	Complete	Group8_4	364607	373791	2355.7	1135		295	EOG091G0A5N	Complete	Group5_4	3469649	3472144	636.8	408		295	EOG091B0132	Complete	Group8	3810904	3825706	2356.3	1136		295	EOG091G0A2I	Complete	Group15	6913149	6915803	604.9	312
296	EOG091B0134	Complete	Group3_2	6976548	6992879	1619.3	940		296	EOG091G0A79	Complete	Group5_4	503250	505972	414.9	305		296	EOG091B0134	Complete	Group3	9955218	9971539	1619.3	940		296	EOG091G0A2L	Complete	Group11	13389475	13391559	458	339
297	EOG091B0137	Complete	Group6_6	474035	484427	2472.7	1158		297	EOG091G0A98	Complete	Group2_2	4502527	4504368	320.5	271		297	EOG091B0137	Complete	Group6	4573052	4587662	2472.6	1158		297	EOG091G0A5N	Complete	Group5	11683316	11685811	636.8	408
298	EOG091B013A	Complete	Group13_3	111187	116185	1292.7	719		298	EOG091G0AE2	Complete	Group9_3	2679142	2680439	432	321		298	EOG091B013A	Complete	Group13	2346353	2351296	1294	718		298	EOG091G0A79	Complete	Group5	4943289	4945165	412.9	306
299	EOG091B013E	Complete	Group10_7	599024	609363	2109.3	1033		299	EOG091G0AE9	Complete	Group10_10	934356	939242	447.5	284		299	EOG091B013E	Complete	Group10	4973478	4983904	2109.3	1033		299	EOG091G0A98	Complete	Group2	14629315	14630833	320.2	271
300	EOG091B013H	Complete	Group12_2	4867054	4874269	1931.7	1242		300	EOG091G0AEH	Complete	Group10_10	1656484	1658272	291.4	213		300	EOG091B013H	Complete	Group12	8736565	8743347	1931	1203		300	EOG091G0AE2	Complete	Group9	5215502	5216799	432	321
301	EOG091B013J	Complete	Group7_1	5832243	5872160	2335.2	1363		301	EOG091G0AEL	Complete	Group5_4	6110783	6115857	492.4	300		301	EOG091B013J	Complete	GroupUN	11592150	11632029	2241.7	1363		301	EOG091G0AE9	Complete	Group10	10402764	10404729	450.1	285
302	EOG091B013N	Complete	Group1_10	613569	624383	2426.3	1266		302	EOG091G0AFP	Complete	Group3_2	733997	735143	343.1	199		302	EOG091B013N	Complete	Group1	26637587	26644764	2568.7	1266		302	EOG091G0AEH	Complete	Group10	9682391	9683935	184.7	164
303	EOG091B013P	Complete	Group8_5	1843570	1848501	2325.7	1141		303	EOG091G0AGM	Complete	Group5_3	1552263	1553359	201.5	150		303	EOG091B013P	Complete	Group8	9644527	9649459	2325.7	1141		303	EOG091G0AEL	Complete	Group5	12201318	12206421	492.4	300
304	EOG091B013T	Complete	Group15_1	5731072	5738344	2098.1	1129		304	EOG091G0AGT	Complete	Group4_1	12820407	12822184	268	297		304	EOG091B013T	Complete	Group15	6177247	6184523	2171.1	1129		304	EOG091G0AFP	Complete	Group3	2491198	2492344	343.1	199
305	EOG091B013W	Complete	Group11_5	4102182	4113133	2071.9	1050		305	EOG091G0AHJ	Complete	Group10_1	268147	269451	498.7	288		305	EOG091B013W	Complete	Group11	14173915	14184868	2071.7	1050		305	EOG091G0AGM	Complete	Group5	5720841	5725507	304.4	249
306	EOG091B013Y	Complete	Group12_3	1807371	1812875	2344.2	1298		306	EOG091G0AI5	Complete	Group9_3	1170929	1176779	500	526		306	EOG091B013Y	Complete	Group12	10527365	10532983	2249.3	1261		306	EOG091G0AGT	Complete	Group4	12359348	12361126	268	297
307	EOG091B0142	Complete	Group1_10	1891024	1899167	1897.5	1172		307	EOG091G0AJ6	Complete	Group5_3	1211491	1213535	553.1	305		307	EOG091B0142	Complete	Group1	27554555	27565814	1899.8	1187		307	EOG091G0AHJ	Complete	GroupUN	21319135	21320441	498.7	288
308	EOG091B014E	Complete	Group14_1	9375655	9380599	1752.7	1181		308	EOG091G0AKM	Complete	Group15_1	9023987	9025611	444.3	309		308	EOG091B014E	Complete	Group14	10077399	10083343	1745.1	1176		308	EOG091G0AI5	Complete	Group9	3615178	3621033	500	526
309	EOG091B014L	Complete	Group11_5	2537389	2544564	974.6	485		309	EOG091G0AKW	Complete	Group9_3	7898615	7900180	536.6	339		309	EOG091B014L	Complete	Group11	12609679	12617202	974.6	485		309	EOG091G0AJ6	Complete	Group5	6063027	6065075	553.1	305
310	EOG091B014M	Complete	Group7_1	1680168	1690185	1767	1131		310	EOG091G0AO6	Complete	Group11_2	510639	512161	414	252		310	EOG091B014M	Fragmented	Group7	1822226	1847057	1659.2	1052		310	EOG091G0AKM	Complete	Group15	9505570	9507195	444.3	309
311	EOG091B014Q	Complete	Group8_4	3888817	3893337	1953.7	1087		311	EOG091G0AOO	Complete	Group2_1	6938139	6940160	509.9	312		311	EOG091B014Q	Complete	Group8	8863518	8868038	1953.7	1087		311	EOG091G0AKW	Complete	Group9	9774544	9776056	501.1	322
312	EOG091B014T	Complete	Group3_1	2367248	2372377	1888	1042		312	EOG091G0AQA	Complete	Group6_7	7340648	7343605	476.4	361		312	EOG091B014T	Complete	Group3	1033134	1038263	1888	1042		312	EOG091G0AO6	Complete	Group11	786272	787794	414	252
313	EOG091B0150	Complete	Group6_7	5005502	5016293	2101.3	1016		313	EOG091G0ARE	Complete	Group14_1	7891551	7893650	601.3	450		313	EOG091B0150	Complete	Group6	11221192	11228492	2102	1016		313	EOG091G0AOO	Complete	Group2	5583767	5585794	576.9	312
314	EOG091B0155	Complete	Group1_6	494019	500620	1495.7	969		314	EOG091G0ARL	Complete	Group12_3	417487	419702	238.1	239		314	EOG091B0155	Complete	Group1	20935317	20941941	1500.8	919		314	EOG091G0AQA	Complete	Group6	6124183	6127157	476.4	361
315	EOG091B0156	Complete	Group13_2	239196	245309	1540.2	1029		315	EOG091G0AU6	Complete	Group5_4	3799042	3800333	282.5	245		315	EOG091B0156	Complete	Group13	1450534	1456647	1539.4	1015		315	EOG091G0ARE	Complete	Group14	7270248	7272347	601.3	450
316	EOG091B0159	Complete	Group11_4	1937793	1942921	1330.5	621		316	EOG091G0AVA	Complete	Group1_1	4536350	4538222	360.3	273		316	EOG091B0159	Complete	Group11	8717779	8722907	1330.5	621		316	EOG091G0ARL	Complete	Group12	8016546	8018809	238.1	239
317	EOG091B015C	Complete	Group11_4	851940	876645	1929.9	1034		317	EOG091G0AVP	Complete	Group3_2	2487396	2489319	614.3	348		317	EOG091B015C	Complete	Group11	7614173	7649308	1933.7	1045		317	EOG091G0AU6	Complete	Group5	11337800	11339093	282.5	245
318	EOG091B015G	Complete	Group1_3	1826294	1833153	2166.2	1094		318	EOG091G0AVW	Complete	Group3_1	2171961	2173915	367.9	356		318	EOG091B015G	Complete	Group1	12364528	12371360	2240.2	1148		318	EOG091G0AVA	Complete	Group1	4697199	4699074	360.3	273
319	EOG091B015K	Complete	Group8_2	445927	450757	1610.3	1067		319	EOG091G0AX1	Complete	Group1_10	395799	401631	236.5	238		319	EOG091B015K	Complete	Group8	1953744	1958576	1664.2	1067		319	EOG091G0AVP	Complete	Group3	5028175	5030098	614.3	348
320	EOG091B015N	Complete	Group1_3	4971572	4977912	1884.9	1486		320	EOG091G0AYM	Complete	Group12_1	901032	902625	371	288		320	EOG091B015N	Complete	Group1	17686403	17691090	1860.5	1386		320	EOG091G0AVW	Complete	Group3	820030	828322	280	360
321	EOG091B015U	Complete	Group9_3	2166381	2175906	1781.3	888		321	EOG091G0AZ7	Complete	Group11_5	1098378	1099527	302.1	276		321	EOG091B015U	Complete	Group9	4710128	4719679	1739.1	882		321	EOG091G0AX1	Complete	Group1	26415673	26419502	238.4	238
322	EOG091B015Y	Complete	Group9_3	3946278	3951652	2034.6	925		322	EOG091G0AZV	Complete	Group8_5	5012031	5014856	316.2	239		322	EOG091B015Y	Complete	Group9	6515439	6520815	2034.6	925		322	EOG091G0AYM	Complete	Group12	1582397	1583990	371	288
323	EOG091B0160	Complete	Group10_9	748516	755984	2323.5	1140		323	EOG091G0B27	Complete	Group1_7	279899	281550	462.6	306		323	EOG091B0160	Complete	Group10	7330505	7337977	2325.8	1140		323	EOG091G0AZ7	Complete	Group11	11157749	11158898	302.1	276
324	EOG091B0165	Complete	Group3_2	9894396	9902731	2619	1260		324	EOG091G0B2N	Complete	Group12_2	45574	46968	474.8	262		324	EOG091B0165	Complete	Group3	13165187	13179811	2394.7	1166		324	EOG091G0AZV	Complete	Group8	13353000	13355826	316.3	239
325	EOG091B0166	Complete	Group11_3	1732332	1739524	2308.7	1101		325	EOG091G0B9B	Complete	Group12_2	4673260	4674743	399.1	258		325	EOG091B0166	Complete	GroupUN	31447527	31457242	2276.9	1098		325	EOG091G0B27	Complete	Group1	21970161	21971813	462.6	306
326	EOG091B0168	Complete	Group1_1	2495459	2500919	2113.4	1232		326	EOG091G0B9T	Complete	Group4_1	416860	429082	495.8	283		326	EOG091B0168	Complete	Group1	2845062	2850522	2113.4	1232		326	EOG091G0B2N	Complete	GroupUN	17111126	17112521	474.8	262
327	EOG091B0169	Complete	Group10_10	3488987	3504801	1083.8	507		327	EOG091G0BAG	Complete	Group9_3	3606848	3608032	201.4	118		327	EOG091B0169	Complete	Group10	12634011	12663884	1197.5	606		327	EOG091G0B9B	Complete	Group12	8935560	8937045	399.1	258
328	EOG091B016J	Complete	Group13_4	2540151	2552374	2359.7	1193		328	EOG091G0BAM	Complete	Group16_1	876861	878031	507.8	244		328	EOG091B016J	Complete	Group13	5911517	5923881	2359.7	1193		328	EOG091G0B9T	Complete	Group4	55587	67821	495.8	283
329	EOG091B016X	Complete	Group5_4	2158281	2165562	2139.5	1242		329	EOG091G0BBO	Complete	Group3_2	363001	365031	457.9	350		329	EOG091B016X	Complete	Group5	7820978	7835556	2137.8	1245		329	EOG091G0BAG	Complete	Group9	6173835	6175021	201.4	118
330	EOG091B0173	Complete	Group11_2	1954668	1960385	1655.3	1376		330	EOG091G0BCO	Complete	Group9_3	7883171	7884405	292.2	216		330	EOG091B0173	Complete	Group11	2981611	2987348	1729.8	1425		330	EOG091G0BAM	Complete	GroupUN	19974823	19975994	507.8	244
331	EOG091B0177	Complete	Group6_5	256826	262675	1777.4	1086		331	EOG091G0BDT	Complete	Group5_4	3805515	3810838	350.9	230		331	EOG091B0177	Complete	GroupUN	23872321	23878170	1777.4	1086		331	EOG091G0BBO	Complete	Group3	2860719	2862749	457.9	350
332	EOG091B0179	Complete	Group2_1	10411956	10416314	2153.8	1031		332	EOG091G0BED	Complete	Group4_1	12664049	12665647	320.3	324		332	EOG091B0179	Complete	Group2	9273395	9277754	2153.8	1031		332	EOG091G0BCO	Complete	Group9	9790353	9791587	292.2	213
333	EOG091B017B	Complete	Group3_2	4471640	4481324	2532.4	1179		333	EOG091G0BG4	Complete	Group5_4	4856594	4858473	350.7	272		333	EOG091B017B	Complete	Group3	7171272	7180962	2532.6	1179		333	EOG091G0BDT	Complete	Group5	11327313	11332617	350.9	230
334	EOG091B017D	Complete	Group3_2	1813692	1822786	2242.8	1085		334	EOG091G0BHP	Complete	Group11_5	4225596	4227185	543.3	331		334	EOG091B017D	Complete	Group3	5697312	5706393	2242.8	1085		334	EOG091G0BED	Complete	Group4	12516110	12517709	316.7	324
335	EOG091B017E	Complete	Group3_2	1237013	1242502	1897.9	1022		335	EOG091G0BHV	Complete	Group12_3	383290	384834	311.6	230		335	EOG091B017E	Complete	Group3	3424320	3437574	1897.6	1022		335	EOG091G0BG4	Complete	Group5	10291026	10292904	350.7	272
336	EOG091B017G	Complete	Group10_8	601737	612020	2114.2	1101		336	EOG091G0BKI	Complete	Group9_1	1940537	1943912	210.2	282		336	EOG091B017G	Complete	Group10	6585235	6589179	2180.3	1123		336	EOG091G0BHP	Complete	Group11	14058780	14062488	579.1	291
337	EOG091B017H	Complete	Group2_2	4427855	4443409	1800	1289		337	EOG091G0BKR	Complete	Group11_2	3595168	3596654	486.8	287		337	EOG091B017H	Complete	Group2	14559114	14566467	2097.8	1204		337	EOG091G0BHV	Complete	Group12	8051372	8052916	311.6	230
338	EOG091B017M	Complete	Group4_1	10650061	10657137	2188	1122		338	EOG091G0BKX	Complete	Group13_4	2533362	2535066	469.3	333		338	EOG091B017M	Complete	Group4	11009653	11016225	2235.9	1122		338	EOG091G0BKI	Complete	GroupUN	14622193	14627949	169.4	279
339	EOG091B017N	Complete	Group2_2	3928001	3932638	1409.7	945		339	EOG091G0BKZ	Complete	Group1_1	4717697	4720827	341	259		339	EOG091B017N	Complete	Group2	14041961	14055889	1402.1	946		339	EOG091G0BKR	Complete	GroupUN	25190590	25192076	486.8	287
340	EOG091B017Z	Complete	Group7_1	2971570	2976608	1376.2	661		340	EOG091G0BL9	Complete	Group5_1	1760749	1761982	568.9	275		340	EOG091B017Z	Complete	Group7	3430801	3433232	1376.6	661		340	EOG091G0BKX	Complete	Group13	5928973	5930680	469.3	333
341	EOG091B0188	Complete	Group1_10	1262085	1271940	589.6	393		341	EOG091G0BN4	Complete	Group8_3	174781	176467	231.3	253		341	EOG091B0188	Complete	Group1	28184319	28194482	589.5	393		341	EOG091G0BKZ	Complete	Group1	4515807	4518941	341	259
342	EOG091B018G	Complete	Group1_10	2208556	2214620	1583.3	1194		342	EOG091G0BNI	Complete	Group1_1	2186707	2189711	439.7	263		342	EOG091B018G	Complete	Group1	27237532	27243610	1580.8	1273		342	EOG091G0BL9	Complete	Group5	1153908	1155143	568.9	275
343	EOG091B018L	Complete	Group15_1	2184198	2190895	1725.6	1314		343	EOG091G0BPU	Complete	Group3_2	830329	832653	114.6	282		343	EOG091B018L	Complete	Group15	1877081	1883778	1725.8	1383		343	EOG091G0BN4	Complete	Group8	2355737	2357423	231.3	253
344	EOG091B018M	Complete	Group8_5	1029423	1058057	1797.9	1101		344	EOG091G0BPX	Complete	Group9_3	3620426	3621895	338.4	240		344	EOG091B018M	Complete	Group8	7535744	7569191	1806.3	1112		344	EOG091G0BNI	Complete	Group1	3154283	3156578	401.4	255
345	EOG091B018O	Complete	Group2_2	572013	581376	1624.8	954		345	EOG091G0BQF	Complete	Group14_1	9040482	9041924	606.1	332		345	EOG091B018O	Complete	Group2	11255086	11268871	1624.8	954		345	EOG091G0BPU	Complete	Group10	4083377	4085185	468.9	291
346	EOG091B018Q	Complete	Group10_10	1742275	1750718	1702.2	1087		346	EOG091G0BTX	Complete	Group4_1	4008368	4009390	438.5	258		346	EOG091B018Q	Complete	Group10	9590675	9599141	1770.5	1087		346	EOG091G0BPX	Complete	Group9	6187439	6188908	338.4	240
347	EOG091B0191	Complete	Group6_7	7093384	7101505	1707	943		347	EOG091G0BUD	Complete	Group11_5	3197294	3199973	276.6	212		347	EOG091B0191	Complete	Group6	13655327	13663457	1709	943		347	EOG091G0BQF	Complete	Group14	7684128	7685570	606.1	332
348	EOG091B0198	Complete	Group3_1	3488097	3492786	2302.7	977		348	EOG091G0BUH	Complete	Group10_10	3295230	3297213	401.7	250		348	EOG091B0198	Complete	Group3	1514686	1519376	2302.7	977		348	EOG091G0BTX	Complete	Group4	2098334	2099356	438.5	258
349	EOG091B019A	Complete	Group2_2	1893637	1904665	2161.3	1052		349	EOG091G0BWJ	Complete	Group7_2	2675234	2676392	271.2	249		349	EOG091B019A	Complete	Group2	11999552	12010583	2161.3	1052		349	EOG091G0BUD	Complete	Group11	13271124	13272708	279.2	213
350	EOG091B019B	Complete	Group12_2	1000559	1009583	1666.4	1012		350	EOG091G0BX3	Complete	Group10_9	463603	466295	448.2	474		350	EOG091B019B	Complete	Group12	4654516	4663551	1666.4	1012		350	EOG091G0BUH	Complete	GroupUN	26505426	26507410	401.7	250
351	EOG091B019D	Complete	Group8_4	109776	115246	2304	1058		351	EOG091G0C2M	Complete	Group2_2	4468224	4469797	470	377		351	EOG091B019D	Complete	Group8	3554730	3560203	2304	1058		351	EOG091G0BWJ	Complete	Group7	10513507	10514666	271.2	249
352	EOG091B019E	Complete	Group15_1	8307186	8325573	1989.7	1081		352	EOG091G0C2Z	Complete	Group11_5	3038247	3039245	354.2	231		352	EOG091B019E	Complete	Group15	8772524	8790835	1990	1081		352	EOG091G0BX3	Complete	Group10	7619636	7622330	448.2	474
353	EOG091B019P	Complete	Group5_4	6838436	6849482	1486.6	755		353	EOG091G0C6I	Complete	Group5_4	5355258	5360904	327.8	308		353	EOG091B019P	Complete	Group5	13248420	13259476	1487.9	750		353	EOG091G0C2M	Complete	Group2	14594977	14596550	470	377
354	EOG091B019U	Complete	Group16_3	617953	631634	1895.1	1167		354	EOG091G0C7Y	Complete	Group11_3	1719083	1721158	450.3	255		354	EOG091B019U	Complete	Group16	6475691	6489512	1894.5	1167		354	EOG091G0C2Z	Complete	Group11	13110552	13111550	354.2	231
355	EOG091B019V	Complete	Group15_1	9485270	9495159	1628.3	1075		355	EOG091G0C84	Complete	Group2_2	3722941	3724338	409	250		355	EOG091B019V	Complete	Group15	9965021	9977416	1614	1031		355	EOG091G0C6I	Complete	Group5	9790000	9797401	376.4	387
356	EOG091B019Y	Complete	Group15_1	3491445	3497386	1570.3	997		356	EOG091G0C8H	Complete	Group10_1	396839	398730	433.1	328		356	EOG091B019Y	Complete	Group15	3461410	3467262	1568.5	997		356	EOG091G0C7Y	Complete	GroupUN	31467927	31470004	450.3	255
357	EOG091B01A1	Complete	Group1_3	1035433	1044129	2217.1	1091		357	EOG091G0C9Y	Complete	Group11_5	381065	382960	314.2	234		357	EOG091B01A1	Complete	Group1	12144135	12152832	2217.1	1091		357	EOG091G0C84	Fragmented	Group2	13837412	13857755	283.9	189
358	EOG091B01A7	Complete	Group1_3	4404899	4414364	1803.2	881		358	EOG091G0CAR	Complete	Group8_4	2982023	2983471	520.4	308		358	EOG091B01A7	Complete	Group1	15639875	15649364	1795.8	882		358	EOG091G0C8H	Complete	GroupUN	16112409	16114301	433.1	328
359	EOG091B01AG	Complete	Group7_1	1355079	1361467	2188.2	1033		359	EOG091G0CEG	Complete	Group13_4	1808096	1809945	324.5	227		359	EOG091B01AG	Complete	Group7	2217715	2224104	2188.2	1033		359	EOG091G0C9Y	Complete	Group11	10432756	10440487	268	199
360	EOG091B01AQ	Complete	Group11_5	3283712	3290501	2479.5	1123		360	EOG091G0CEK	Complete	Group6_7	2118111	2119554	413.2	279		360	EOG091B01AQ	Complete	Group11	13356501	13363308	2479.5	1123		360	EOG091G0CAR	Complete	Group8	6372213	6373661	520.4	308
361	EOG091B01AR	Complete	Group11_3	2296732	2304766	1491.2	993		361	EOG091G0CEW	Complete	Group11_1	662666	664523	308.7	270		361	EOG091B01AR	Complete	Group11	5159117	5167152	1489.1	993		361	EOG091G0CEG	Complete	Group13	3674811	3676660	324.5	227
362	EOG091B01BA	Complete	Group15_1	3267526	3272603	1999.2	1030		362	EOG091G0CF7	Complete	Group3_2	4644228	4645786	510.3	286		362	EOG091B01BA	Complete	Group15	3119225	3124302	1999.2	1030		362	EOG091G0CEK	Complete	Group6	8192688	8194131	413.2	279
363	EOG091B01BE	Complete	Group8_2	430265	436090	2215	1090		363	EOG091G0CFP	Complete	Group5_4	3627470	3628634	317.7	220		363	EOG091B01BE	Complete	Group8	1968395	1974200	2181.6	1090		363	EOG091G0CEW	Complete	Group11	1360962	1362819	308.7	270
364	EOG091B01BI	Complete	Group14_2	299886	304823	1685.6	1252		364	EOG091G0CGO	Complete	Group5_4	783384	784703	267.7	200		364	EOG091B01BI	Complete	Group14	9366132	9371070	1685.6	1252		364	EOG091G0CF7	Complete	Group3	7345928	7347487	510.3	286
365	EOG091B01BQ	Complete	Group3_2	6183243	6194496	1822.8	1054		365	EOG091G0CH6	Complete	Group15_1	2795639	2796959	449.5	293		365	EOG091B01BQ	Complete	Group3	9049385	9055870	1951.5	1078		365	EOG091G0CFP	Complete	Group5	11526613	11527777	317.7	220
366	EOG091B01BW	Complete	Group2_1	4558707	4564167	1796.6	1235		366	EOG091G0CID	Complete	Group14_1	8211767	8214116	482.7	305		366	EOG091B01BW	Complete	Group2	3027029	3032489	1796.6	1235		366	EOG091G0CGO	Complete	Group5	6772285	6773610	267.7	200
367	EOG091B01C7	Complete	Group9_3	3764040	3767597	2063.9	1052		367	EOG091G0CLR	Complete	Group8_4	3849535	3851726	404.3	346		367	EOG091B01C7	Complete	Group9	6331471	6335028	2063.5	1052		367	EOG091G0CH6	Complete	Group15	2593080	2594400	449.5	293
368	EOG091B01CF	Complete	Group15_1	7841392	7847511	1570.1	1129		368	EOG091G0CMN	Complete	Group2_2	2978613	2981902	226.4	178		368	EOG091B01CF	Complete	Group15	8304563	8310693	1580.8	1129		368	EOG091G0CID	Complete	Group14	8511186	8513546	483	305
369	EOG091B01CK	Complete	Group1_1	4816368	4821448	1961.5	974		369	EOG091G0CNT	Complete	Group1_10	2851633	2853318	358.1	238		369	EOG091B01CK	Complete	Group1	5541756	5546844	1961.9	975		369	EOG091G0CLR	Complete	Group8	8905153	8907344	404.3	346
370	EOG091B01CP	Complete	Group1_3	1219573	1229164	2102.3	1113		370	EOG091G0COC	Complete	Group5_4	1520019	1521886	480.5	302		370	EOG091B01CP	Complete	Group1	12961959	12974400	2131.5	1135		370	EOG091G0CMN	Complete	Group2	13102422	13105747	226.2	178
371	EOG091B01D2	Complete	Group1_1	1802192	1808021	2131.8	1120		371	EOG091G0CQ2	Complete	Group2_1	10376284	10377430	366.7	250		371	EOG091B01D2	Complete	Group1	1829472	1832981	1787.7	829		371	EOG091G0CNT	Complete	Group1	29265863	29267549	358.1	238
372	EOG091B01D7	Fragmented	Group11_4	1293855	1307938	2074.1	1036		372	EOG091G0CR4	Complete	Group12_2	4931068	4933257	460.5	283		372	EOG091B01D7	Complete	Group11	8066602	8070898	2175.6	1066		372	EOG091G0COC	Complete	Group5	8471285	8473154	480.5	302
373	EOG091B01D8	Complete	Group1_1	7902811	7909763	1439.6	1331		373	EOG091G0CSZ	Complete	Group9_1	1622924	1624426	275.4	193		373	EOG091B01D8	Complete	Group1	8895516	8902486	1440.3	1322		373	EOG091G0CQ2	Complete	Group2	9314581	9315727	366.7	250
374	EOG091B01DP	Complete	Group1_3	5275541	5280857	1820.7	1215		374	EOG091G0CTG	Complete	Group10_10	835262	836477	302	226		374	EOG091B01DP	Complete	Group1	17384252	17389566	1771.4	1215		374	EOG091G0CR4	Complete	Group12	8674693	8676586	460.5	283
375	EOG091B01DZ	Complete	Group1_1	2209328	2215698	2251.4	1101		375	EOG091G0CTU	Complete	Group10_10	1359968	1361080	354.6	275		375	EOG091B01DZ	Complete	Group1	3128207	3134578	2251.4	1101		375	EOG091G0CSZ	Complete	GroupUN	9727756	9730738	275	193
376	EOG091B01E2	Complete	Group5_4	3273945	3277849	1839.7	961		376	EOG091G0CW2	Complete	Group9_3	3922617	3924348	372.2	259		376	EOG091B01E2	Complete	Group5	11876629	11880534	1939.5	988		376	EOG091G0CTG	Complete	Group10	10502010	10503225	302	226
377	EOG091B01E8	Complete	Group8_5	2282010	2286537	1575	1020		377	EOG091G0CXE	Missing							377	EOG091B01E8	Complete	Group8	10119057	10123594	1609.2	1026		377	EOG091G0CTU	Complete	Group10	9977965	9979077	354.6	275
378	EOG091B01EF	Complete	Group6_7	7323150	7339001	1667.3	1107		378	EOG091G0CZX	Complete	Group5_1	542941	544579	325.6	233		378	EOG091B01EF	Complete	Group6	6128807	6144652	1668.2	1110		378	EOG091G0CW2	Complete	Group9	6491751	6493482	372.2	259
379	EOG091B01EG	Complete	Group11_5	3881962	3888082	2154.3	1172		379	EOG091G0D04	Complete	Group14_1	6459966	6461236	242.8	185		379	EOG091B01EG	Complete	Group11	14400483	14406606	2153.8	1172		379	EOG091G0CXE	Missing
380	EOG091B01EI	Complete	Group6_1	1950716	1962341	1256.3	890		380	EOG091G0D0D	Complete	Group3_2	6616276	6618333	314.2	368		380	EOG091B01EI	Complete	Group6	619246	627008	1256.9	896		380	EOG091G0CZX	Complete	GroupUN	24657431	24659069	325.6	233
381	EOG091B01EL	Complete	Group2_1	9687056	9695776	1406.7	793		381	EOG091G0D0W	Complete	Group3_2	8692880	8696166	490.2	376		381	EOG091B01EL	Complete	Group2	10004664	10013601	1406.4	793		381	EOG091G0D04	Complete	Group1	7911887	7913157	242.8	185
382	EOG091B01ER	Complete	Group15_1	7668650	7681504	1149	572		382	EOG091G0D26	Complete	Group15_1	7398896	7400609	398.9	237		382	EOG091B01ER	Complete	Group15	8130489	8150028	1171	661		382	EOG091G0D0D	Complete	Group3	9597013	9599082	314.2	368
383	EOG091B01EV	Complete	Group1_3	3164213	3167853	1327.4	660		383	EOG091G0D4N	Complete	Group11_5	2499038	2501569	445.9	343		383	EOG091B01EV	Complete	Group1	13258624	13262302	1327.4	660		383	EOG091G0D0W	Complete	Group3	11780629	11783917	490.2	376
384	EOG091B01F6	Complete	Group1_10	218326	223270	912.2	1008		384	EOG091G0D7V	Complete	Group15_1	7381220	7382294	139.9	134		384	EOG091B01F6	Complete	Group1	26238901	26243846	900.1	1082		384	EOG091G0D26	Complete	Group15	7862078	7863793	398.9	237
385	EOG091B01FB	Complete	Group5_1	173119	183586	1934.2	1244		385	EOG091G0D8I	Complete	Group2_2	1061197	1062608	387.2	224		385	EOG091B01FB	Complete	GroupUN	7256138	7264221	1934.1	1244		385	EOG091G0D4N	Complete	Group11	12570911	12573443	445.9	343
386	EOG091B01FC	Complete	Group2_1	4492507	4504086	2136.1	1179		386	EOG091G0D8N	Complete	Group10_10	827748	829476	456.4	324		386	EOG091B01FC	Complete	Group2	2961855	2973455	2135.3	1179		386	EOG091G0D7V	Complete	Group15	7844576	7845651	139.9	134
387	EOG091B01FD	Complete	Group15_1	1819193	1825193	1182.8	1242		387	EOG091G0DBF	Complete	Group15_1	3697073	3702071	601	397		387	EOG091B01FD	Complete	Group15	1355608	1361612	1183.8	1244		387	EOG091G0D8I	Complete	Group2	10748652	10750063	387.2	224
388	EOG091B01FI	Complete	Group5_4	7253500	7259241	2166.3	1147		388	EOG091G0DLW	Complete	Group4_1	12432568	12434450	391.8	349		388	EOG091B01FI	Complete	Group5	14218106	14223882	2143.2	1147		388	EOG091G0D8N	Complete	Group10	10509018	10510746	456.4	324
389	EOG091B01FN	Complete	Group7_2	6763932	6769867	1189.4	571		389	EOG091G0DND	Complete	Group6_7	6020684	6022150	356.7	304		389	EOG091B01FN	Complete	Group7	12728987	12734934	1189.5	571		389	EOG091G0DBF	Complete	Group15	3665494	3667702	601.4	397
390	EOG091B01FU	Complete	Group15_1	3836769	3841657	2225.8	1041		390	EOG091G0DPL	Complete	Group1_3	1439228	1443617	200.5	141		390	EOG091B01FU	Complete	Group15	3805819	3810708	2225.8	1041		390	EOG091G0DLW	Complete	Group4	9216725	9218609	393.2	349
391	EOG091B01G1	Complete	Group9_3	5798222	5811563	1591.3	1047		391	EOG091G0DQ3	Complete	Group9_3	1888663	1890870	243.3	202		391	EOG091B01G1	Complete	Group9	8382237	8395568	1592.8	1047		391	EOG091G0DND	Complete	Group6	12428836	12430304	355.9	304
392	EOG091B01G5	Complete	Group1_3	955158	959518	1474.8	824		392	EOG091G0DQS	Complete	Group10_8	845077	846510	456.6	354		392	EOG091B01G5	Complete	Group1	12063926	12068286	1474.8	824		392	EOG091G0DPL	Complete	Group1	12750029	12754419	200.5	141
393	EOG091B01G6	Complete	Group5_4	7557022	7568425	2106.9	1249		393	EOG091G0DQT	Complete	Group14_1	1585085	1587525	399.7	290		393	EOG091B01G6	Complete	Group5	13910023	13921440	2029.6	1216		393	EOG091G0DQ3	Complete	Group9	4431092	4433303	243.3	202
394	EOG091B01GF	Complete	Group3_2	7815382	7825655	1830.9	989		394	EOG091G0DRZ	Complete	Group1_1	6578386	6580045	225.4	167		394	EOG091B01GF	Complete	Group3	11457728	11474112	1946.4	1020		394	EOG091G0DQS	Complete	Group10	6355787	6357220	456.6	354
395	EOG091B01GH	Complete	Group11_2	1806886	1819193	2037.9	1007		395	EOG091G0DTB	Complete	Group7_1	1480828	1482042	314.5	228		395	EOG091B01GH	Complete	Group11	2834126	2846459	2035.9	1007		395	EOG091G0DQT	Complete	Group14	744723	747166	399.7	290
396	EOG091B01GK	Complete	Group3_1	3242125	3248715	2212.8	1054		396	EOG091G0DTD	Complete	Group11_3	2340663	2342361	348.9	244		396	EOG091B01GK	Complete	Group3	1759330	1765923	2212.8	1054		396	EOG091G0DRZ	Complete	Group1	6090423	6092082	225.4	167
397	EOG091B01GM	Complete	Group1_6	772211	786853	1995.1	1009		397	EOG091G0DTE	Complete	Group5_4	987580	988723	399.9	238		397	EOG091B01GM	Complete	Group1	21215444	21229302	1995.4	1009		397	EOG091G0DTB	Complete	Group7	2098671	2099885	314.3	228
398	EOG091B01GN	Complete	Group5_4	3447266	3453715	2291.3	1248		398	EOG091G0DTP	Complete	Group8_5	4238529	4244272	235.7	181		398	EOG091B01GN	Complete	Group5	11701752	11708204	2291.9	1248		398	EOG091G0DTD	Complete	Group11	5202251	5203949	348.9	244
399	EOG091B01H3	Complete	Group15_1	2713594	2720032	1717.7	894		399	EOG091G0DUX	Complete	Group5_4	3445098	3446387	341	220		399	EOG091B01H3	Complete	Group15	2512513	2518731	1597.5	851		399	EOG091G0DTE	Complete	Group5	6976255	6977398	399.9	238
400	EOG091B01HA	Complete	Group10_10	1504773	1509704	1958.7	1056		400	EOG091G0DVQ	Complete	Group1_10	671851	673407	398.5	254		400	EOG091B01HA	Complete	Group10	9829476	9834446	1660.4	943		400	EOG091G0DTP	Complete	Group8	11498973	11500551	307.3	228
401	EOG091B01HJ	Complete	Group14_1	6493448	6500082	2446.1	1136		401	EOG091G0DWW	Complete	Group9_3	8416714	8422335	481	459		401	EOG091B01HJ	Complete	Group1	7873604	7880213	2446.1	1136		401	EOG091G0DUX	Complete	Group5	11709083	11710372	341	220
402	EOG091B01HK	Complete	Group10_7	710797	717211	1690.3	1075		402	EOG091G0DXC	Complete	Group5_1	615841	618985	303.2	431		402	EOG091B01HK	Complete	Group10	5084858	5091262	1698.1	1066		402	EOG091G0DVQ	Complete	Group1	26692006	26693565	398.5	254
403	EOG091B01HO	Complete	Group4_1	6961806	6971521	2097.8	983		403	EOG091G0DXE	Complete	Group7_1	398862	400345	336.1	290		403	EOG091B01HO	Complete	Group4	7518969	7528696	2097.8	983		403	EOG091G0DWW	Complete	Group9	9253130	9258752	481	459
404	EOG091B01HT	Complete	Group3_2	5808020	5812995	866.7	1568		404	EOG091G0DXP	Complete	Group9_3	1861386	1862672	282.8	199		404	EOG091B01HT	Complete	Group3	8514683	8519659	868.6	1530		404	EOG091G0DXC	Complete	GroupUN	30294153	30297299	301.4	430
405	EOG091B01HX	Complete	Group5_3	1214906	1222090	2023.5	1114		405	EOG091G0DXV	Complete	Group1_8	214488	216198	571.9	386		405	EOG091B01HX	Complete	Group5	6054471	6061656	2023.5	1114		405	EOG091G0DXE	Complete	Group7	580195	581678	336.1	290
406	EOG091B01I0	Complete	Group16_1	1514114	1521285	2085.1	1113		406	EOG091G0DYU	Complete	Group1_1	5226014	5227154	236.3	205		406	EOG091B01I0	Complete	Group16	1524737	1540456	2084.9	1113		406	EOG091G0DXP	Complete	Group9	4313310	4314596	282.8	199
407	EOG091B01I7	Complete	Group15_1	7708551	7713951	1618.1	864		407	EOG091G0DYW	Complete	Group1_10	1938583	1940454	492.7	354		407	EOG091B01I7	Complete	Group15	8172107	8177507	1618.3	864		407	EOG091G0DXV	Complete	Group1	22330021	22331731	571.9	386
408	EOG091B01IA	Complete	Group10_8	370240	375916	1889.4	995		408	EOG091G0E06	Complete	Group8_4	3401891	3403547	258.2	186		408	EOG091B01IA	Complete	Group10	6820847	6826523	1889.4	995		408	EOG091G0DYU	Complete	Group1	5769890	5771030	236.3	205
409	EOG091B01IC	Complete	Group4_1	12272883	12279169	2048.2	997		409	EOG091G0E11	Complete	Group11_5	359816	360878	204.6	193		409	EOG091B01IC	Complete	Group4	9370960	9375967	2162.6	1047		409	EOG091G0DYW	Complete	Group1	27513082	27514953	492.7	354
410	EOG091B01ID	Complete	Group11_3	2316116	2327763	2086	975		410	EOG091G0E2R	Complete	Group1_1	1680771	1681892	385.1	249		410	EOG091B01ID	Complete	Group11	5182444	5199460	1406.7	666		410	EOG091G0E06	Complete	Group8	6791896	6793554	258.2	186
411	EOG091B01IP	Complete	Group11_5	2646070	2650051	1715.4	986		411	EOG091G0E2X	Complete	Group3_1	2329413	2330912	200.5	270		411	EOG091B01IP	Complete	Group11	12718494	12722477	1716.7	986		411	EOG091G0E11	Complete	Group11	10417040	10418102	204.6	193
412	EOG091B01IW	Complete	Group3_2	4539130	4547357	957.3	812		412	EOG091G0E3F	Complete	Group1_1	3276270	3277792	365.9	256		412	EOG091B01IW	Complete	Group3	7239388	7249615	1111.8	1296		412	EOG091G0E2R	Complete	Group1	1955170	1956291	385.1	249
413	EOG091B01J5	Complete	Group12_1	903491	909152	2337.4	1411		413	EOG091G0E3V	Complete	Group3_1	1955507	1957097	377.1	224		413	EOG091B01J5	Complete	Group12	1575867	1581530	2337.4	1411		413	EOG091G0E2X	Complete	Group3	995242	996741	200.5	270
414	EOG091B01J7	Complete	Group1_1	4501756	4509213	1962.4	1088		414	EOG091G0E5O	Complete	Group7_1	1411092	1412178	472	285		414	EOG091B01J7	Complete	Group1	4724406	4734877	1889.5	1050		414	EOG091G0E3F	Complete	Group1	3232918	3234440	365.9	256
415	EOG091B01J9	Complete	Group2_2	2998544	3001897	1691.1	951		415	EOG091G0E5P	Complete	Group11_5	2651912	2652906	254.7	186		415	EOG091B01J9	Complete	Group2	13122412	13125765	1691.1	951		415	EOG091G0E3V	Complete	Group1	10906663	10908253	377.1	224
416	EOG091B01JD	Complete	Group7_2	6796409	6801251	1599.7	1059		416	EOG091G0E7S	Complete	Group1_3	1631009	1632668	522.3	270		416	EOG091B01JD	Complete	Group7	12760083	12764929	1642	1057		416	EOG091G0E5O	Complete	Group7	2157222	2177935	385.2	267
417	EOG091B01JG	Complete	Group12_2	1226659	1231726	1897.3	980		417	EOG091G0E8J	Complete	Group7_1	198630	200315	471.3	322		417	EOG091B01JG	Complete	Group12	4430277	4435324	1897.3	980		417	EOG091G0E5P	Complete	Group11	12724323	12725322	254.7	186
418	EOG091B01JL	Complete	Group9_1	1693177	1697922	1070.3	1027		418	EOG091G0EA2	Complete	Group2_2	3933648	3934749	208.3	172		418	EOG091B01JL	Complete	GroupUN	9656389	9661134	1070.3	1027		418	EOG091G0E7S	Complete	Group1	12561128	12562787	522.3	270
419	EOG091B01JQ	Complete	Group13_4	1213193	1229942	1413.9	836		419	EOG091G0EAF	Complete	Group14_1	7541849	7543619	433	326		419	EOG091B01JQ	Complete	Group13	4256223	4277699	1411.9	839		419	EOG091G0E8J	Complete	Group7	322809	324494	471.3	322
420	EOG091B01JW	Complete	Group15_1	5986837	5991129	1915.7	1005		420	EOG091G0EBA	Complete	Group14_1	6591041	6593244	355.7	491		420	EOG091B01JW	Complete	Group15	6433080	6437377	1915.7	1005		420	EOG091G0EA2	Complete	Group2	14056903	14058004	208.3	172
421	EOG091B01K3	Complete	Group10_8	1520718	1534000	1945.1	933		421	EOG091G0EH8	Complete	Group5_1	515223	517719	464.5	228		421	EOG091B01K3	Complete	Group10	8186005	8201016	1952.6	930		421	EOG091G0EAF	Complete	Group14	6920760	6922356	384.8	280
422	EOG091B01KE	Complete	Group3_2	2440267	2446144	2074.5	995		422	EOG091G0EHF	Complete	Group7_1	2310246	2312709	495.5	295		422	EOG091B01KE	Complete	Group3	5071331	5077213	2074.5	995		422	EOG091G0EBA	Complete	Group14	5971318	5973521	359.7	491
423	EOG091B01KF	Complete	Group4_1	2619504	2630123	1736.6	1311		423	EOG091G0EHY	Complete	Group10_9	921876	923253	372.2	245		423	EOG091B01KF	Complete	Group4	1028275	1038805	1504.2	1238		423	EOG091G0EH8	Complete	GroupUN	25461935	25464432	464.5	228
424	EOG091B01KH	Complete	Group8_5	4390275	4394700	1846.4	1004		424	EOG091G0EHZ	Complete	Group11_2	351470	352641	333.5	217		424	EOG091B01KH	Complete	Group8	12734259	12738964	1847.2	1006		424	EOG091G0EHF	Complete	Group7	2681010	2683473	495.5	295
425	EOG091B01KP	Complete	Group11_5	3327399	3332183	1946	997		425	EOG091G0EKA	Complete	Group5_4	7785942	7787072	316.6	230		425	EOG091B01KP	Complete	Group11	13400075	13404860	1951.1	997		425	EOG091G0EHY	Complete	Group10	8414177	8415554	372.2	245
426	EOG091B01KR	Complete	Group11_3	3209395	3215743	1935.4	1314		426	EOG091G0ELO	Complete	Group10_10	1535718	1537146	332.9	289		426	EOG091B01KR	Complete	Group11	6115774	6122122	1938	1319		426	EOG091G0EHZ	Complete	Group11	946906	948079	333.7	218
427	EOG091B01KT	Complete	Group5_4	3416480	3420439	2160.7	1009		427	EOG091G0ELS	Complete	Group1_3	903330	904366	257	194		427	EOG091B01KT	Complete	Group5	11735068	11739027	2160.7	1009		427	EOG091G0EKA	Complete	Group5	13690944	13692074	316.6	230
428	EOG091B01KW	Complete	Group7_2	6808556	6818127	1479.3	1133		428	EOG091G0EM6	Complete	Group8_5	2332350	2333894	236.2	202		428	EOG091B01KW	Complete	Group7	12772074	12781655	1587.9	1167		428	EOG091G0ELO	Complete	Group10	9801997	9803425	332.9	289
429	EOG091B01L6	Complete	Group5_4	1082589	1094226	2051.7	1163		429	EOG091G0EMF	Complete	Group5_4	3456854	3457864	160	136		429	EOG091B01L6	Complete	Group5	7073706	7085349	2061.7	1163		429	EOG091G0ELS	Complete	Group1	12012077	12013207	311.6	222
430	EOG091B01L9	Complete	Group5_1	2825102	2856642	2365.3	1162		430	EOG091G0EO4	Complete	Group4_1	3348230	3349904	223.9	237		430	EOG091B01L9	Complete	Group5	2217886	2254404	2365.6	1162		430	EOG091G0EM6	Complete	Group8	10169290	10170713	236.2	202
431	EOG091B01LB	Complete	Group8_3	247394	259927	2068.1	1016		431	EOG091G0EQR	Complete	Group14_2	175473	177081	353.1	299		431	EOG091B01LB	Complete	Group8	2428745	2441182	2068.1	1016		431	EOG091G0EMF	Complete	Group5	11697598	11698610	160	136
432	EOG091B01LD	Complete	Group6_1	1648303	1655926	2112.6	1040		432	EOG091G0ER1	Complete	Group2_1	6921120	6923973	327	221		432	EOG091B01LD	Complete	Group6	1294350	1302178	2112.6	1040		432	EOG091G0EO4	Complete	Group4	2762075	2763750	223.9	237
433	EOG091B01LR	Complete	Group12_2	4776976	4781210	1514.4	1054		433	EOG091G0ERU	Complete	Group13_6	235878	237445	375.3	349		433	EOG091B01LR	Complete	Group12	8829241	8833480	1514.8	1036		433	EOG091G0EQR	Complete	Group14	9601868	9603476	353.1	299
434	EOG091B01LU	Complete	Group14_1	6798148	6806874	2059.1	959		434	EOG091G0ES6	Complete	Group14_1	6752649	6753843	328.2	244		434	EOG091B01LU	Complete	Group14	6172792	6184568	2058.4	959		434	EOG091G0ER1	Complete	Group2	5565412	5568267	327	221
435	EOG091B01M0	Complete	Group10_10	1644875	1652434	2053.4	1033		435	EOG091G0EUU	Complete	Group1_3	1214891	1217038	462.8	299		435	EOG091B01M0	Complete	Group10	9687842	9694546	1693.5	849		435	EOG091G0ERU	Complete	Group13	9545700	9547268	430.9	369
436	EOG091B01M2	Complete	Group5_4	7281637	7288711	1296.8	992		436	EOG091G0EVK	Complete	Group10_1	245059	246238	386.7	254		436	EOG091B01M2	Complete	Group5	14188428	14195619	1297	1017		436	EOG091G0ES6	Complete	Group14	6129980	6131174	328.7	244
437	EOG091B01M9	Complete	Group3_2	6206195	6211802	2240.6	975		437	EOG091G0EZ8	Complete	Group6_7	3264389	3266738	370.1	318		437	EOG091B01M9	Complete	Group3	9067564	9073183	2240.6	975		437	EOG091G0EUU	Complete	Group1	12976868	12979017	462.8	299
438	EOG091B01MB	Complete	Group15_1	7898814	7902182	2373	1053		438	EOG091G0EZO	Complete	Group16_2	510074	511277	387.3	255		438	EOG091B01MB	Complete	Group15	8361732	8365243	2360.8	1053		438	EOG091G0EVK	Complete	GroupUN	21342010	21343190	386.7	254
439	EOG091B01MD	Complete	Group5_4	2398318	2407747	1655.6	1064		439	EOG091G0F0I	Complete	Group12_2	932883	934523	441.9	349		439	EOG091B01MD	Complete	Group5	7571028	7575958	1794.3	1166		439	EOG091G0EZ8	Complete	Group6	9325723	9328072	370.1	318
440	EOG091B01MN	Complete	Group6_7	2795814	2804838	2111.7	1041		440	EOG091G0F70	Complete	Group5_4	4380774	4381648	145.2	174		440	EOG091B01MN	Complete	Group6	8858880	8867977	2111.7	1041		440	EOG091G0EZO	Complete	Group16	4598919	4600122	387.3	255
441	EOG091B01MQ	Complete	Group4_1	2865574	2870973	2626.5	1498		441	EOG091G0F93	Complete	Group8_4	387514	390241	547.6	482		441	EOG091B01MQ	Complete	Group4	3241944	3247343	2552.2	1468		441	EOG091G0F0I	Complete	GroupUN	31765991	31768961	440.8	350
442	EOG091B01N2	Complete	Group9_3	2614486	2619158	1750.9	875		442	EOG091G0FAM	Complete	Group14_1	8264773	8266246	381.2	246		442	EOG091B01N2	Complete	Group9	5159857	5164529	1750.9	875		442	EOG091G0F70	Complete	Group5	10768157	10769031	145.2	174
443	EOG091B01NC	Complete	Group11_5	2982649	2988322	1758.6	1000		443	EOG091G0FH3	Complete	Group16_2	244096	244917	246.3	153		443	EOG091B01NC	Complete	Group11	13055489	13061163	1758.6	1000		443	EOG091G0F93	Complete	Group8	3833730	3836458	546.2	482
444	EOG091B01NK	Complete	Group1_1	4579397	4585207	2098.5	974		444	EOG091G0FIJ	Complete	Group4_1	5135094	5137708	355.1	277		444	EOG091B01NK	Complete	Group1	4650840	4656566	1955.7	906		444	EOG091G0FAM	Complete	Group14	8460137	8461614	386.5	215
445	EOG091B01NP	Complete	Group9_3	2096755	2113270	1513.7	1212		445	EOG091G0FJB	Complete	Group11_1	561789	563433	390.5	253		445	EOG091B01NP	Complete	Group9	4639920	4651360	1562.9	1253		445	EOG091G0FH3	Complete	Group16	4859933	4862904	235.4	134
446	EOG091B01NQ	Complete	Group9_3	2508987	2512880	942.3	1055		446	EOG091G0FOR	Complete	Group3_2	8682425	8684016	198.6	251		446	EOG091B01NQ	Complete	Group9	5054106	5057999	943.2	1074		446	EOG091G0FIJ	Complete	Group4	3917120	3919335	355.2	277
447	EOG091B01NS	Complete	Group11_5	857924	893993	2152.1	1283		447	EOG091G0FPM	Complete	Group1_3	1874430	1875774	401.9	272		447	EOG091B01NS	Complete	Group11	10915028	10951201	2152.1	1283		447	EOG091G0FJB	Complete	Group11	555475	558915	388	252
448	EOG091B01NU	Complete	Group11_4	1965850	1973570	2264.2	1052		448	EOG091G0FPV	Complete	Group3_2	775085	776560	418.9	308		448	EOG091B01NU	Complete	Group11	8738112	8761344	2123.9	1036		448	EOG091G0FOR	Complete	Group3	11770749	11772340	198.6	251
449	EOG091B01O2	Complete	Group8_4	3413354	3420286	1693.4	765		449	EOG091G0FQ2	Complete	Group15_1	5208920	5210207	314.8	198		449	EOG091B01O2	Complete	Group8	6803446	6810378	1693.4	765		449	EOG091G0FPM	Complete	Group1	14581765	14583109	401.9	272
450	EOG091B01O5	Complete	Group5_4	7789556	7795562	2365.1	1110		450	EOG091G0FS8	Complete	Group7_2	3722065	3723299	217.6	194		450	EOG091B01O5	Complete	Group5	13682606	13688460	2260.7	1066		450	EOG091G0FPV	Complete	Group3	2449779	2451254	418.9	308
451	EOG091B01O6	Complete	Group2_1	4381238	4384687	2144.9	1005		451	EOG091G0FSK	Complete	Group5_3	1651116	1653423	259.2	191		451	EOG091B01O6	Complete	Group2	2852374	2855823	2144.9	1005		451	EOG091G0FQ2	Complete	Group15	5255247	5256535	314.8	198
452	EOG091B01O9	Complete	Group7_2	2722566	2729370	1201	937		452	EOG091G0FTU	Complete	Group1_1	6574199	6577130	431.1	278		452	EOG091B01O9	Complete	Group7	10463728	10468082	1234	1082		452	EOG091G0FS8	Fragmented	Group7	9341869	9360766	97	112
453	EOG091B01OA	Complete	Group12_2	5057249	5063785	2193.4	1140		453	EOG091G0FWS	Complete	Group6_7	793052	794362	416.4	302		453	EOG091B01OA	Complete	Group12	8544305	8551005	1908.8	1029		453	EOG091G0FSK	Complete	Group5	5624021	5626329	259.2	191
454	EOG091B01OJ	Complete	Group4_1	10158522	10164596	2260.5	1079		454	EOG091G0FXV	Complete	Group14_1	7719250	7720500	290.8	218		454	EOG091B01OJ	Complete	Group4	11507493	11513544	2269.6	1079		454	EOG091G0FTU	Complete	Group1	6093338	6096274	431.1	278
455	EOG091B01OK	Complete	Group12_3	335911	344491	1998.7	1009		455	EOG091G0FYA	Complete	Group12_2	5000691	5002199	191.8	181		455	EOG091B01OK	Complete	Group12	8091792	8100352	1998.7	1009		455	EOG091G0FWS	Complete	Group6	7451717	7453027	416.4	302
456	EOG091B01OP	Complete	Group3_2	1332043	1334600	1361	643		456	EOG091G0FYY	Complete	Group3_2	6202902	6206988	138.5	135		456	EOG091B01OP	Complete	Group3	3331447	3342137	1360.5	643		456	EOG091G0FXV	Complete	Group14	7098210	7099461	340.6	251
457	EOG091B01OQ	Complete	Group16_1	3015159	3021060	1894.4	972		457	EOG091G0FZN	Complete	Group3_1	2331133	2333502	326.6	396		457	EOG091B01OQ	Complete	Group16	3714183	3720085	1894.4	972		457	EOG091G0FYA	Complete	Group12	8606090	8607586	192.2	181
458	EOG091B01OX	Complete	Group11_2	2059039	2074654	2230.9	1072		458	EOG091G0G1G	Complete	Group1_2	1002235	1003055	124.9	120		458	EOG091B01OX	Complete	Group11	3086165	3101409	1929.2	954		458	EOG091G0FYY	Complete	Group3	9064267	9065211	187.1	164
459	EOG091B01OY	Complete	Group8_5	705596	711749	1683.4	816		459	EOG091G0G3M	Complete	Group11_5	2688124	2689257	524	320		459	EOG091B01OY	Complete	Group8	7886561	7900690	1423.1	774		459	EOG091G0FZN	Complete	Group3	996962	999331	326.6	396
460	EOG091B01PE	Complete	Group10_10	1726053	1730435	1518.1	689		460	EOG091G0G46	Complete	Group8_3	538249	539339	244.2	188		460	EOG091B01PE	Complete	Group10	9600943	9615632	1447.1	685		460	EOG091G0G1G	Complete	Group1	10791868	10792689	124.9	120
461	EOG091B01PF	Complete	Group6_7	3298896	3307623	2375.6	1423		461	EOG091G0G58	Complete	Group15_1	1426582	1429372	428.2	509		461	EOG091B01PF	Complete	Group6	9359640	9372664	2285.4	1392		461	EOG091G0G3M	Complete	Group11	12760605	12761738	524	320
462	EOG091B01PI	Complete	Group4_1	3707710	3712348	1649.3	914		462	EOG091G0G6C	Complete	Group3_1	252973	253889	208.6	162		462	EOG091B01PI	Complete	Group4	2398574	2404401	1642	912		462	EOG091G0G46	Complete	Group8	2718476	2719566	244.2	188
463	EOG091B01PK	Complete	Group4_1	10200615	10207442	1266.1	736		463	EOG091G0G6Z	Duplicated	Group15_1	1848769	1850643	276.8	218		463	EOG091B01PK	Complete	Group4	11465700	11472501	1267	736		463	EOG091G0G58	Complete	Group15	500636	503010	345.6	424
464	EOG091B01PO	Complete	Group2_2	5338092	5342816	1188.6	961		464	EOG091G0G6Z	Duplicated	Group8_2	193931	195385	295.1	215		464	EOG091B01PO	Complete	Group2	15465338	15470072	1188.1	958		464	EOG091G0G6C	Complete	GroupUN	2925743	2926660	208.6	162
465	EOG091B01PP	Fragmented	Group5_4	6857153	6869057	1907.3	949		465	EOG091G0G71	Complete	Group14_1	6354567	6356362	390.2	248		465	EOG091B01PP	Complete	Group5	13272127	13278998	2043.9	979		465	EOG091G0G6Z	Duplicated	Group15	1385311	1387182	276.8	218
466	EOG091B01PQ	Complete	Group10_1	466739	478846	1265.6	846		466	EOG091G0G88	Complete	Group2_1	8656412	8657293	286.4	191		466	EOG091B01PQ	Complete	GroupUN	16032991	16050306	1269.1	850		466	EOG091G0G6Z	Duplicated	Group8	1659268	1660723	295.1	215
467	EOG091B01Q0	Complete	Group5_4	982739	987244	1885.7	1064		467	EOG091G0G8R	Complete	Group9_1	1906960	1907670	260.6	190		467	EOG091B01Q0	Complete	Group5	6971414	6975919	1885.7	1064		467	EOG091G0G71	Complete	Group14	4905411	4907206	390.2	248
468	EOG091B01Q9	Complete	Group5_4	4887470	4893403	1549	893		468	EOG091G0G8S	Complete	Group5_4	2307955	2309168	271.7	226		468	EOG091B01Q9	Complete	Group5	10256107	10262041	1549	893		468	EOG091G0G88	Complete	Group2	8241875	8242756	286.4	191
469	EOG091B01QA	Complete	Group7_1	3002270	3006355	1406.1	702		469	EOG091G0GA7	Complete	Group5_4	7023056	7024051	204.4	162		469	EOG091B01QA	Complete	Group7	3459304	3463390	1406.1	702		469	EOG091G0G8R	Complete	GroupUN	14655965	14656675	260.6	190
470	EOG091B01QC	Complete	Group2_2	4839368	4844765	1997.8	1297		470	EOG091G0GA8	Complete	Group5_4	914025	914955	203.3	192		470	EOG091B01QC	Complete	Group2	14964605	14970002	1997.8	1297		470	EOG091G0G8S	Complete	Group5	7671573	7672788	271.7	226
471	EOG091B01QJ	Complete	Group12_3	421567	428133	2014.6	989		471	EOG091G0GBB	Complete	Group10_7	696662	698762	162.5	176		471	EOG091B01QJ	Complete	Group12	8008120	8014680	2015.4	989		471	EOG091G0GA7	Complete	Group5	13432647	13433666	204.4	162
472	EOG091B01QL	Complete	Group7_1	3666359	3678028	1723.4	1046		472	EOG091G0GD0	Complete	Group14_1	2579937	2583377	184.6	206		472	EOG091B01QL	Complete	Group7	4239048	4250728	1723.4	1046		472	EOG091G0GA8	Complete	Group5	6902625	6903555	203.3	192
473	EOG091B01QO	Complete	Group11_2	2111655	2125297	1661.2	905		473	EOG091G0GDF	Complete	Group4_1	11501002	11506513	382.6	282		473	EOG091B01QO	Complete	Group11	3138504	3152202	1661.2	905		473	EOG091G0GBB	Complete	Group10	5071006	5073106	162.5	176
474	EOG091B01QT	Complete	Group6_6	535989	540133	2177.9	1044		474	EOG091G0GI9	Complete	Group3_2	5737636	5738896	124.6	111		474	EOG091B01QT	Complete	Group6	4521566	4525711	2177.9	1044		474	EOG091G0GD0	Complete	Group14	1997633	2000761	184.6	206
475	EOG091B01QY	Complete	Group5_1	142337	147616	2255.2	1227		475	EOG091G0GIC	Complete	Group7_1	2345797	2347144	288.5	217		475	EOG091B01QY	Complete	GroupUN	7289828	7295107	2256.4	1227		475	EOG091G0GDF	Complete	Group4	10169877	10171678	430.3	336
476	EOG091B01QZ	Complete	Group6_7	11255114	11274909	1483.7	846		476	EOG091G0GKH	Complete	Group1_1	6017964	6019121	200	149		476	EOG091B01QZ	Complete	Group6	18292176	18312060	1472.9	877		476	EOG091G0GI9	Complete	Group3	8444302	8445562	124.6	111
477	EOG091B01R0	Complete	Group15_1	6858325	6874045	1401.6	841		477	EOG091G0GKX	Complete	Group1_1	4487024	4489296	160.5	261		477	EOG091B01R0	Complete	Group15	7302444	7319577	1401.9	806		477	EOG091G0GIC	Complete	Group7	2646347	2647695	288.5	217
478	EOG091B01R3	Complete	Group10_10	218755	232890	2088.1	1017		478	EOG091G0GMC	Complete	Group1_9	193647	194723	315.7	190		478	EOG091B01R3	Complete	Group10	11135272	11140680	2334.7	1095		478	EOG091G0GKH	Complete	Group1	6660210	6661368	200	149
479	EOG091B01RH	Complete	Group4_1	13024284	13038848	1484.1	676		479	EOG091G0GN7	Complete	Group5_4	7666332	7668155	567.7	336		479	EOG091B01RH	Complete	Group4	12142889	12157514	1460.8	676		479	EOG091G0GKX	Complete	Group1	4747442	4749730	161.9	261
480	EOG091B01RL	Complete	Group6_6	447887	455513	1813.1	963		480	EOG091G0GOU	Complete	Group8_5	4907371	4908320	357.3	219		480	EOG091B01RL	Complete	Group6	4598922	4614127	1577.9	953		480	EOG091G0GMC	Complete	Group1	23595176	23596252	315.7	190
481	EOG091B01RS	Complete	Group14_1	9305267	9313085	2344	1195		481	EOG091G0GQO	Complete	Group12_3	429270	430498	287.6	216		481	EOG091B01RS	Complete	Group14	10145975	10153798	2363.9	1203		481	EOG091G0GN7	Complete	Group5	13809980	13811803	567.7	336
482	EOG091B01S2	Complete	Group6_1	2348747	2361052	2329.3	1173		482	EOG091G0GUK	Complete	Group10_10	829970	831315	250.3	168		482	EOG091B01S2	Complete	Group6	200793	208263	2330.6	1179		482	EOG091G0GOU	Complete	Group8	13248252	13249202	357.3	219
483	EOG091B01S5	Complete	Group13_1	2894649	2911044	1407.9	862		483	EOG091G0GVZ	Complete	Group11_3	1709156	1716212	405.3	253		483	EOG091B01S5	Complete	Group13	1125244	1137628	1505.2	972		483	EOG091G0GQO	Complete	Group12	8005706	8006934	287.6	216
484	EOG091B01SA	Complete	Group11_5	4506475	4513446	2035.1	978		484	EOG091G0GWF	Complete	Group8_5	4893902	4895468	505.4	282		484	EOG091B01SA	Complete	Group11	13774471	13781445	2035.1	978		484	EOG091G0GUK	Complete	Group10	10507178	10508524	250.3	168
485	EOG091B01SN	Complete	Group15_1	6503038	6512425	1317.4	722		485	EOG091G0GWO	Complete	Group2_2	520734	521489	332.4	215		485	EOG091B01SN	Complete	Group15	6943399	6958749	1325.5	721		485	EOG091G0GVZ	Missing
486	EOG091B01SP	Complete	Group12_2	4113233	4132727	1402.8	1234		486	EOG091G0GY1	Complete	Group4_1	11961985	11963363	334.3	280		486	EOG091B01SP	Complete	Group12	5189706	5207695	1399	1209		486	EOG091G0GWF	Complete	Group8	13234781	13236348	505.4	282
487	EOG091B01SZ	Complete	Group15_1	2576850	2582689	2431	1132		487	EOG091G0GZ4	Complete	Group4_1	11978461	11980244	204.1	210		487	EOG091B01SZ	Complete	Group15	2321004	2326850	2431	1132		487	EOG091G0GWO	Complete	Group2	11315211	11315966	332.4	215
488	EOG091B01T1	Complete	Group2_2	3558025	3567448	2272.9	1178		488	EOG091G0H07	Complete	Group11_2	739338	740810	262.9	242		488	EOG091B01T1	Complete	Group2	13681687	13691124	2272.3	1182		488	EOG091G0GY1	Complete	Group4	9708928	9710306	334.3	280
489	EOG091B01T7	Complete	Group4_1	5865402	5869452	2154.1	1019		489	EOG091G0H0S	Complete	Group8_5	4440457	4441840	282.9	235		489	EOG091B01T7	Complete	Group4	4653675	4657727	2154.1	1019		489	EOG091G0GZ4	Complete	Group4	9692033	9693816	204.1	210
490	EOG091B01T9	Complete	Group6_7	1443672	1453419	1831.3	878		490	EOG091G0H14	Complete	Group2_2	1065983	1066744	268.7	233		490	EOG091B01T9	Complete	Group6	6776609	6781250	1841.1	915		490	EOG091G0H07	Complete	Group11	1796637	1798110	262.9	242
491	EOG091B01TE	Complete	Group13_4	1823048	1827326	1816.3	1046		491	EOG091G0H3D	Complete	Group6_2	295763	298047	441.4	317		491	EOG091B01TE	Complete	Group13	3657415	3661696	1816.1	1060		491	EOG091G0H0S	Complete	Group8	12785103	12786487	282.9	235
492	EOG091B01TH	Complete	Group2_2	2588702	2593192	1726.9	999		492	EOG091G0H3U	Complete	Group3_1	231341	238615	520.3	491		492	EOG091B01TH	Complete	Group2	12697573	12702066	1727.6	996		492	EOG091G0H14	Complete	Group2	10744515	10745276	269	233
493	EOG091B01TJ	Complete	Group9_3	2669232	2677658	1564.5	1226		493	EOG091G0H5Q	Complete	Group15_1	1576301	1578686	321.3	276		493	EOG091B01TJ	Complete	Group9	5205779	5218268	1407.1	1214		493	EOG091G0H3D	Complete	Group6	1967995	1970279	441.4	317
494	EOG091B01TL	Complete	Group4_1	11491567	11497324	2097.9	1082		494	EOG091G0H62	Complete	Group1_9	991147	993085	369.3	224		494	EOG091B01TL	Complete	Group4	10175368	10181136	2097.9	1082		494	EOG091G0H3U	Complete	GroupUN	2940549	2947832	520.9	491
495	EOG091B01TN	Complete	Group9_3	2334857	2342005	732.1	871		495	EOG091G0H64	Complete	Group16_2	120623	122080	340.1	289		495	EOG091B01TN	Complete	Group9	4880055	4886609	729.5	875		495	EOG091G0H5Q	Complete	Group15	1100045	1102455	223	261
496	EOG091B01U0	Complete	Group8_5	4327961	4331221	1678	948		496	EOG091G0H6A	Complete	Group12_2	31998	34283	317.2	153		496	EOG091B01U0	Complete	Group8	12672062	12675322	1678	948		496	EOG091G0H62	Complete	Group1	22790861	22792799	369.3	224
497	EOG091B01U5	Complete	Group15_1	7855343	7862719	1336.4	608		497	EOG091G0H6J	Complete	Group8_5	931461	932960	338	251		497	EOG091B01U5	Complete	Group15	8318537	8325909	1336.4	608		497	EOG091G0H64	Complete	Group16	4984869	4986329	340.1	289
498	EOG091B01UF	Complete	Group4_1	3417648	3423724	1545.5	935		498	EOG091G0H8F	Complete	Group1_10	1077368	1079771	367.9	207		498	EOG091B01UF	Fragmented	Group4	2677900	2694187	1362.8	889		498	EOG091G0H6A	Complete	GroupUN	17122308	17126168	311	152
499	EOG091B01UG	Complete	Group2_1	4841297	4850820	785.6	1405		499	EOG091G0HAI	Complete	Group13_3	653677	655351	391.9	195		499	EOG091B01UG	Complete	Group2	3361671	3374963	1106.3	1572		499	EOG091G0H6J	Complete	Group8	7661708	7663207	338	251
500	EOG091B01UL	Complete	Group7_2	5591594	5597416	1432.8	845		500	EOG091G0HAT	Complete	Group2_1	10484355	10490724	210.1	176		500	EOG091B01UL	Complete	Group7	11413437	11419285	1432.8	845		500	EOG091G0H8F	Complete	Group1	27092803	27095210	438	261
501	EOG091B01UT	Complete	Group8_1	13183	21282	1702.2	816		501	EOG091G0HBC	Complete	Group6_4	287208	288062	223.1	206		501	EOG091B01UT	Complete	Group8	556923	568628	1710.8	824		501	EOG091G0HAI	Complete	Group13	3179777	3181466	391.9	195
502	EOG091B01UX	Complete	Group9_1	1916568	1920673	2187.5	953		502	EOG091G0HC5	Complete	Group8_5	3042684	3043775	256.6	232		502	EOG091B01UX	Complete	GroupUN	14643365	14647470	2187.5	953		502	EOG091G0HAT	Complete	Group2	9195153	9205306	232.1	252
503	EOG091B01V0	Complete	Group14_1	1488248	1496419	1178.7	1042		503	EOG091G0HDF	Complete	Group16_1	777378	781004	130	164		503	EOG091B01V0	Complete	Group14	647668	655843	1181	1065		503	EOG091G0HBC	Complete	Group6	3057554	3058408	223.1	206
504	EOG091B01VA	Complete	Group7_1	1438110	1448755	1506.8	1031		504	EOG091G0HJH	Complete	Group4_1	5552153	5555731	361.7	241		504	EOG091B01VA	Complete	Group7	2133596	2142023	1352.1	842		504	EOG091G0HC5	Complete	Group8	10560450	10561541	256.6	232
505	EOG091B01VB	Complete	Group12_3	2490609	2495210	1730.1	1086		505	EOG091G0HML	Complete	Group2_2	855018	861699	292.1	361		505	EOG091B01VB	Complete	Group12	9842568	9849009	1726.2	1061		505	EOG091G0HDF	Complete	Group16	69696	71217	160.6	214
506	EOG091B01VD	Complete	Group14_1	7178892	7183404	1834	866		506	EOG091G0HMT	Complete	Group4_1	3492111	3492815	102.2	107		506	EOG091B01VD	Complete	Group14	6558501	6563015	1834	866		506	EOG091G0HJH	Complete	Group4	3499219	3505827	304.6	219
507	EOG091B01VO	Complete	Group6_7	10491950	10496753	323.5	178		507	EOG091G0HOK	Complete	Group4_1	74538	76539	353.5	269		507	EOG091B01VO	Complete	Group6	16860153	16864750	323.4	178		507	EOG091G0HML	Complete	Group2	10973856	10975685	293.9	347
508	EOG091B01VP	Complete	Group8_3	727049	731630	1622.3	789		508	EOG091G0HP9	Complete	Group5_4	4748450	4749339	196.2	190		508	EOG091B01VP	Complete	Group8	2909889	2914458	1622.3	789		508	EOG091G0HMT	Complete	Group4	2619181	2619879	102.2	107
509	EOG091B01VT	Complete	Group1_3	5029081	5033895	2072.5	1018		509	EOG091G0HQ3	Complete	Group9_2	754003	768294	158.7	201		509	EOG091B01VT	Complete	Group1	17630823	17635637	2072.5	1018		509	EOG091G0HOK	Complete	Group4	417436	419437	353.5	269
510	EOG091B01VV	Complete	Group13_1	2740585	2745189	888.9	630		510	EOG091G0HS4	Complete	Group2_2	1827831	1829042	221.8	184		510	EOG091B01VV	Complete	Group13	965583	980251	904.9	727		510	EOG091G0HP9	Complete	Group5	10401973	10402862	196.2	190
511	EOG091B01VZ	Complete	Group4_1	11951949	11957230	2076.1	983		511	EOG091G0HS8	Complete	Group2_2	642634	643765	271.1	214		511	EOG091B01VZ	Complete	Group4	9715062	9720341	2076.1	983		511	EOG091G0HQ3	Complete	Group9	1143444	1159539	211.4	218
512	EOG091B01W3	Complete	Group12_2	2173303	2178802	1474.6	792		512	EOG091G0HSB	Complete	Group8_4	3662258	3663298	332.7	210		512	EOG091B01W3	Complete	Group12	7160448	7165835	1475	799		512	EOG091G0HS4	Complete	Group2	11933685	11934896	221.8	184
513	EOG091B01W6	Complete	Group9_3	7282614	7290238	880.1	922		513	EOG091G0HT4	Complete	Group7_2	5581441	5583506	279.6	299		513	EOG091B01W6	Complete	Group9	10383419	10391058	912.4	922		513	EOG091G0HS8	Complete	Group2	11192501	11193632	271.1	214
514	EOG091B01W8	Complete	Group2_2	3191035	3208577	1618	866		514	EOG091G0HTU	Complete	Group12_2	4934117	4936266	417.5	234		514	EOG091B01W8	Complete	Group2	13315340	13332749	1617.7	866		514	EOG091G0HSB	Complete	Group8	7054365	7057454	332.1	207
515	EOG091B01WA	Complete	Group9_3	6217586	6226051	2050	965		515	EOG091G0HXI	Complete	Group14_1	1459777	1461266	446.6	311		515	EOG091B01WA	Complete	Group9	8801596	8810062	2050.3	965		515	EOG091G0HT4	Complete	Group7	11403278	11405344	279.6	299
516	EOG091B01WB	Complete	Group10_10	1255057	1263781	2044.5	917		516	EOG091G0HXJ	Complete	Group7_2	2193139	2194363	336.3	236		516	EOG091B01WB	Complete	Group10	10074992	10083718	2097.4	918		516	EOG091G0HTU	Complete	Group12	8671683	8673832	417.5	234
517	EOG091B01WE	Complete	Group13_4	3437893	3443636	1688.5	925		517	EOG091G0HYF	Complete	Group1_7	271885	273106	339.1	203		517	EOG091B01WE	Complete	Group13	6932465	6937938	1690.3	925		517	EOG091G0HXI	Complete	Group14	619233	620722	446.6	311
518	EOG091B01WI	Complete	Group1_3	1323631	1335970	1461.1	1003		518	EOG091G0HZK	Complete	Group1_3	877409	879924	405.9	300		518	EOG091B01WI	Complete	Group1	12857749	12870313	1461.7	974		518	EOG091G0HXJ	Complete	Group7	8202010	8203233	322.1	236
519	EOG091B01WP	Complete	Group4_1	4255838	4272588	810.8	400		519	EOG091G0I1O	Complete	Group3_1	1488636	1489478	209.2	198		519	EOG091B01WP	Complete	Group4	1833668	1856742	810.5	400		519	EOG091G0HYF	Complete	Group1	21962144	21963366	339.1	203
520	EOG091B01X4	Complete	Group1_4	882696	887107	2081.6	974		520	EOG091G0I2X	Complete	Group11_4	1982470	1983852	266.9	206		520	EOG091B01X4	Complete	Group1	20203264	20207676	2081.6	974		520	EOG091G0HZK	Complete	Group1	11986031	11988548	405.4	300
521	EOG091B01X6	Complete	Group2_2	5112167	5119179	895.8	536		521	EOG091G0I2Z	Complete	Group7_2	6837511	6838833	224.8	314		521	EOG091B01X6	Complete	Group2	15239125	15246174	832.7	519		521	EOG091G0I1O	Complete	Group3	69323	70165	210.5	198
522	EOG091B01X8	Complete	Group11_5	4197816	4201239	1783.7	930		522	EOG091G0I5H	Complete	Group15_1	2855315	2856629	295.8	253		522	EOG091B01X8	Complete	Group11	14084650	14088072	1783.9	930		522	EOG091G0I2X	Complete	Group11	8761917	8763299	266.9	206
523	EOG091B01XB	Complete	Group5_1	395579	405305	1760.7	939		523	EOG091G0I7M	Complete	Group10_1	420952	422995	287.3	335		523	EOG091B01XB	Complete	GroupUN	28878912	28888641	1757.3	937		523	EOG091G0I2Z	Complete	Group7	12801055	12802377	224.8	314
524	EOG091B01XN	Complete	Group8_4	3183827	3187529	1651.2	847		524	EOG091G0I85	Complete	Group2_1	5563332	5566027	313.3	620		524	EOG091B01XN	Complete	Group8	6574156	6577859	1651.2	847		524	EOG091G0I5H	Missing
525	EOG091B01XO	Complete	Group2_1	5690803	5723379	1888.4	1151		525	EOG091G0I8J	Complete	Group9_3	2681204	2682815	321.8	251		525	EOG091B01XO	Complete	Group2	4338268	4360327	1914.1	1107		525	EOG091G0I7M	Complete	GroupUN	16087986	16090034	287.3	335
526	EOG091B01Y0	Complete	Group13_1	3482818	3486804	1695.6	1012		526	EOG091G0ID9	Complete	Group4_1	770212	771460	418.9	275		526	EOG091B01Y0	Complete	Group13	1810059	1814042	1695.6	1012		526	EOG091G0I85	Complete	Group2	4199242	4201937	313.4	621
527	EOG091B01Y1	Complete	Group11_5	1415305	1420471	1538.8	797		527	EOG091G0IDE	Complete	Group9_3	6973648	6976867	434.8	315		527	EOG091B01Y1	Complete	Group11	11473406	11478573	1538.8	797		527	EOG091G0I8J	Complete	Group9	5217572	5219183	321.8	251
528	EOG091B01YD	Complete	Group14_1	9252465	9257373	1577.3	1005		528	EOG091G0IDG	Complete	Group4_1	5688065	5688843	386.2	207		528	EOG091B01YD	Complete	Group14	10201798	10206725	1476	967		528	EOG091G0ID9	Complete	GroupUN	32755926	32767129	358.5	209
529	EOG091B01YE	Complete	Group8_4	1189906	1196961	1948.1	985		529	EOG091G0IDP	Complete	Group3_2	2436610	2437916	396	192		529	EOG091B01YE	Complete	Group8	4535560	4549858	1947.8	985		529	EOG091G0IDE	Complete	Group9	10693620	10696839	434.8	315
530	EOG091B01YG	Complete	Group14_1	6572588	6576789	1929.6	924		530	EOG091G0IDS	Complete	Group7_1	1571144	1575999	145.1	178		530	EOG091B01YG	Complete	Group14	5953351	5957554	1929.6	924		530	EOG091G0IDG	Complete	Group4	4836158	4836937	446	238
531	EOG091B01YL	Missing							531	EOG091G0IF3	Complete	Group1_1	2207544	2209073	189.6	174		531	EOG091B01YL	Missing							531	EOG091G0IDP	Complete	Group3	5079556	5080868	395.9	192
532	EOG091B01YV	Complete	Group13_1	2856908	2861293	2221.1	1068		532	EOG091G0IGG	Complete	Group4_1	11878328	11885849	291	181		532	EOG091B01YV	Complete	Group13	1083724	1088111	2239.1	1068		532	EOG091G0IDS	Complete	Group7	2002496	2007351	145.1	178
533	EOG091B01Z5	Complete	Group3_1	3035836	3042073	870.4	1157		533	EOG091G0IHL	Complete	Group14_2	309056	309730	119.3	117		533	EOG091B01Z5	Complete	Group3	1964806	1971080	870.4	1157		533	EOG091G0IF3	Complete	Group1	3134961	3136490	189.6	174
534	EOG091B01Z6	Complete	Group14_2	275166	280856	1706.4	1142		534	EOG091G0II3	Complete	Group16_1	2813232	2814544	272.9	197		534	EOG091B01Z6	Complete	Group14	9390069	9395760	1705.3	1143		534	EOG091G0IGG	Complete	Group4	9785489	9792301	290.1	181
535	EOG091B01Z7	Complete	Group3_2	3459864	3465987	964	581		535	EOG091G0ILG	Complete	Group15_1	5194192	5196289	266.3	180		535	EOG091B01Z7	Complete	Group3	4049454	4055580	964	581		535	EOG091G0IHL	Complete	Group14	9361223	9361897	119.3	117
536	EOG091B01Z9	Complete	Group9_3	5696737	5703412	2201.4	997		536	EOG091G0ILS	Complete	Group1_10	187297	190468	380.4	244		536	EOG091B01Z9	Complete	Group9	8275031	8287016	2201.2	997		536	EOG091G0II3	Complete	Group16	3920880	3922193	272.9	197
537	EOG091B01ZD	Complete	Group6_7	9779870	9784339	1110.1	735		537	EOG091G0IMB	Complete	Group16_1	777101	778637	174.1	193		537	EOG091B01ZD	Complete	Group6	17574521	17578996	1110.1	735		537	EOG091G0ILG	Complete	Group15	5240412	5242509	265.2	180
538	EOG091B01ZH	Complete	Group6_7	3282287	3296149	648.3	782		538	EOG091G0IMD	Complete	Group15_1	9018438	9019721	307.3	194		538	EOG091B01ZH	Complete	Group6	9348038	9351907	753.6	933		538	EOG091G0ILS	Complete	Group1	26208055	26211226	380.6	244
539	EOG091B01ZI	Complete	Group12_2	2218614	2223234	1683	836		539	EOG091G0IMI	Complete	Group11_5	945881	947676	262.2	265		539	EOG091B01ZI	Complete	Group12	7115969	7120597	1683.3	836		539	EOG091G0IMB	Complete	Group16	72064	73600	174.1	193
540	EOG091B01ZP	Complete	Group14_1	5538244	5546455	1730.2	906		540	EOG091G0IQ7	Complete	Group14_1	5478331	5479468	342.3	209		540	EOG091B01ZP	Complete	Group14	5714710	5722923	1600.3	874		540	EOG091G0IMD	Complete	Group15	9500026	9501315	307.3	194
541	EOG091B0204	Complete	Group10_10	1456928	1463253	1734.2	948		541	EOG091G0IQD	Complete	Group8_5	2968081	2969701	326.4	265		541	EOG091B0204	Complete	Group10	9876211	9882559	1734.2	948		541	EOG091G0IMI	Complete	Group11	11005085	11006882	260.9	265
542	EOG091B0207	Complete	Group15_1	5824406	5830721	1833.3	844		542	EOG091G0IRO	Complete	Group15_1	816884	817989	255.7	169		542	EOG091B0207	Complete	Group15	6270000	6276119	1833.3	844		542	EOG091G0IQ7	Complete	Group10	11468003	11472199	309.9	204
543	EOG091B020F	Complete	Group5_3	750439	758355	1213.7	807		543	EOG091G0IS6	Fragmented	Group8_5	1061160	1068809	116.7	163		543	EOG091B020F	Complete	Group5	6519206	6526920	1212.3	821		543	EOG091G0IQD	Complete	Group8	10636041	10637661	326.2	265
544	EOG091B020J	Complete	Group5_1	2270203	2283546	1557.4	1210		544	EOG091G0ITS	Complete	Group3_2	777727	779287	405.8	256		544	EOG091B020J	Complete	Group5	1663359	1673487	1269.6	1092		544	EOG091G0IRO	Complete	Group15	890981	892062	255.7	169
545	EOG091B020O	Complete	Group4_1	10278902	10286067	1114.9	528		545	EOG091G0IUT	Complete	Group8_3	301917	302861	211.5	111		545	EOG091B020O	Complete	Group4	11383085	11395446	1114.6	528		545	EOG091G0IS6	Fragmented	Group8	7524973	7537924	116	158
546	EOG091B020P	Complete	Group12_2	976675	984487	1705.9	843		546	EOG091G0IVB	Complete	Group1_1	1814995	1816160	315.9	194		546	EOG091B020P	Complete	Group12	4679414	4686814	1706	843		546	EOG091G0ITS	Complete	Group3	2446951	2448612	401.8	256
547	EOG091B020W	Complete	Group11_5	3845660	3850502	2089.5	1006		547	EOG091G0IWR	Complete	Group6_7	10992673	10994188	172.4	167		547	EOG091B020W	Complete	Group11	14438104	14442900	2051	1006		547	EOG091G0IUT	Complete	Group8	2482708	2483652	211.5	111
548	EOG091B020Y	Complete	Group16_1	754776	766471	1677.5	919		548	EOG091G0IX8	Complete	Group2_2	2670222	2672025	229.7	187		548	EOG091B020Y	Complete	Group16	80089	95776	1676.8	919		548	EOG091G0IVB	Complete	Group1	1821122	1822287	315.9	194
549	EOG091B0210	Complete	Group10_7	567394	596937	1667	948		549	EOG091G0IXA	Complete	Group1_3	5798446	5799904	291.3	260		549	EOG091B0210	Complete	Group10	4959057	4966406	1818	944		549	EOG091G0IWR	Complete	Group6	16367679	16369184	172.4	167
550	EOG091B0213	Complete	Group6_6	711664	733817	1341	771		550	EOG091G0IXT	Complete	Group1_10	169417	170870	298.9	186		550	EOG091B0213	Complete	Group6	4327698	4358000	1342.8	797		550	EOG091G0IX8	Complete	Group2	12778512	12780318	229.7	187
551	EOG091B0219	Complete	Group4_1	2820946	2824686	1973.4	975		551	EOG091G0IXY	Complete	Group13_4	1823048	1827326	142.8	153		551	EOG091B0219	Complete	Group4	3288229	3291969	1973.4	975		551	EOG091G0IXA	Complete	Group1	16863881	16865339	291.3	260
552	EOG091B021E	Complete	Group7_1	1372684	1376999	1489.5	939		552	EOG091G0IYB	Complete	Group4_1	165148	168319	1030.7	675		552	EOG091B021E	Complete	Group7	2202157	2206472	1490.9	939		552	EOG091G0IXT	Complete	Group1	26190101	26191603	298.9	186
553	EOG091B021K	Complete	Group9_3	4337700	4343611	1306.4	863		553	EOG091G0IZD	Complete	Group5_4	3351277	3352773	161.1	167		553	EOG091B021K	Complete	Group9	6919119	6925036	1509.9	944		553	EOG091G0IXY	Complete	Group13	3657415	3661696	142.8	153
554	EOG091B021N	Complete	Group4_1	12715999	12727597	1554.3	1115		554	EOG091G0IZX	Complete	Group16_1	2721606	2722531	413.4	199		554	EOG091B021N	Complete	Group4	12454591	12467125	1500.9	1405		554	EOG091G0IYB	Complete	Group4	321674	324867	1029.8	675
555	EOG091B021O	Complete	Group5_3	456857	461049	1220.6	603		555	EOG091G0J09	Complete	Group6_5	287112	288043	255.4	200		555	EOG091B021O	Complete	Group5	4466751	4470943	1220.6	603		555	EOG091G0IZD	Complete	Group5	11801627	11803124	161.1	167
556	EOG091B021T	Complete	Group1_8	196047	199954	1825.1	858		556	EOG091G0J14	Complete	Group9_3	8414470	8415346	286.3	169		556	EOG091B021T	Complete	Group1	22312419	22316325	1825.1	858		556	EOG091G0IZX	Complete	Group16	4014790	4015715	413.4	199
557	EOG091B021Z	Complete	Group1_6	506149	509821	1570.1	802		557	EOG091G0J2W	Complete	Group13_4	3899099	3900427	172.9	199		557	EOG091B021Z	Complete	Group1	20947482	20951157	1570.1	802		557	EOG091G0J09	Complete	GroupUN	23902101	23903032	255.4	200
558	EOG091B0221	Complete	Group8_4	3271650	3280922	1552.6	977		558	EOG091G0J56	Complete	Group1_1	6626280	6628920	346	384		558	EOG091B0221	Complete	Group8	6661508	6666346	1608.6	988		558	EOG091G0J14	Complete	Group9	9260120	9260996	286.3	169
559	EOG091B0227	Complete	Group5_4	889035	897230	1506.5	672		559	EOG091G0J61	Complete	Group11_5	3063883	3065793	162.7	117		559	EOG091B0227	Complete	Group5	6878026	6895342	1505.6	672		559	EOG091G0J2W	Complete	Group13	7387107	7388430	172.9	199
560	EOG091B022D	Complete	Group11_3	2131316	2134417	1976.9	1030		560	EOG091G0J69	Complete	Group5_4	5289359	5290782	357.1	258		560	EOG091B022D	Complete	GroupUN	20782508	20785609	1976.9	1030		560	EOG091G0J56	Complete	Group1	6036966	6045233	309.5	358
561	EOG091B022O	Complete	Group13_1	3040626	3053304	1213.1	871		561	EOG091G0J7A	Complete	Group2_1	2086090	2092381	363.9	355		561	EOG091B022O	Complete	Group13	1273849	1278838	1417.8	956		561	EOG091G0J61	Complete	Group11	13136190	13138100	162.7	117
562	EOG091B022Q	Complete	Group6_5	212970	217726	1863.6	988		562	EOG091G0J98	Complete	Group13_1	3083737	3086541	349.9	264		562	EOG091B022Q	Complete	GroupUN	23828900	23833666	1863.6	988		562	EOG091G0J69	Complete	Group5	9859889	9861312	357.1	258
563	EOG091B022S	Complete	Group12_2	893097	897985	1738.1	994		563	EOG091G0JBM	Complete	Group10_10	561281	562137	227.5	173		563	EOG091B022S	Complete	Group12	3938429	3943317	1738.7	1001		563	EOG091G0J7A	Complete	GroupUN	18282205	18292666	392.9	538
564	EOG091B0235	Complete	Group16_1	2839952	2846004	1261.2	745		564	EOG091G0JBZ	Complete	Group1_3	960342	961443	265.5	189		564	EOG091B0235	Complete	Group16	3889321	3895079	1270.3	712		564	EOG091G0J98	Complete	Group13	1312278	1315100	349.9	264
565	EOG091B023C	Complete	Group13_1	3490773	3507345	828	584		565	EOG091G0JC7	Complete	Group10_10	3334234	3336610	184.1	181		565	EOG091B023C	Complete	Group13	1789457	1806089	828.3	584		565	EOG091G0JBM	Complete	Group10	10778671	10779527	227.5	173
566	EOG091B023G	Complete	Group2_2	895666	903731	1109.7	814		566	EOG091G0JEC	Complete	Group6_7	3872607	3873761	206.3	128		566	EOG091B023G	Complete	Group2	10936413	10939859	1359.3	927		566	EOG091G0JBZ	Complete	Group1	12069110	12070213	265.5	189
567	EOG091B023H	Complete	Group1_4	984271	988277	1649.4	904		567	EOG091G0JGU	Complete	Group5_4	2792953	2794053	222	205		567	EOG091B023H	Complete	Group1	20100414	20104420	1649.4	904		567	EOG091G0JC7	Complete	Group10	12483553	12485931	184.1	181
568	EOG091B023L	Complete	Group3_1	3044468	3051161	1804	898		568	EOG091G0JHN	Complete	Group11_5	1412936	1414102	281.4	164		568	EOG091B023L	Complete	Group3	1955789	1962212	1887	898		568	EOG091G0JEC	Complete	Group6	9942607	9943761	206.3	128
569	EOG091B023M	Complete	Group11_5	3043398	3048004	1879.8	939		569	EOG091G0JHQ	Complete	Group5_4	2168590	2169551	357.6	215		569	EOG091B023M	Complete	Group11	13115705	13120308	1879.8	939		569	EOG091G0JGU	Complete	Group5	8912023	8913123	222	205
570	EOG091B0240	Complete	Group16_1	1960477	1973598	1270.8	694		570	EOG091G0JI0	Complete	Group14_1	5171612	5172341	410.8	195		570	EOG091B0240	Complete	Group16	1066438	1084945	1270.9	694		570	EOG091G0JHN	Complete	Group11	11471037	11472203	281.4	164
571	EOG091B0246	Complete	Group1_1	5634813	5643179	1450.9	1012		571	EOG091G0JI1	Complete	Group1_1	998803	999354	246.2	130		571	EOG091B0246	Complete	Group1	7029506	7037873	1450.9	1012		571	EOG091G0JHQ	Complete	Group5	7814559	7817950	273.6	137
572	EOG091B024L	Complete	Group15_1	3690439	3695085	1370	1123		572	EOG091G0JIA	Complete	Group10_7	101002	102782	159.3	200		572	EOG091B024L	Complete	Group15	3658858	3663504	1370	1123		572	EOG091G0JI0	Duplicated	Group14	4664389	4665118	410.8	195
573	EOG091B024O	Complete	Group12_2	5002660	5009690	2145.5	934		573	EOG091G0JMY	Complete	Group9_1	303291	313965	198.3	204		573	EOG091B024O	Complete	Group12	8598598	8601627	2165.5	938		573	EOG091G0JI0	Duplicated	GroupUN	196791111	196791747	364.3	169
574	EOG091B024R	Complete	Group3_2	3226793	3232627	1775.3	1075		574	EOG091G0JTG	Complete	Group9_3	3536886	3538115	153.8	185		574	EOG091B024R	Complete	Group3	4282917	4288751	1775.3	1075		574	EOG091G0JI1	Complete	Group1	382784	383335	246.2	130
575	EOG091B024X	Complete	Group1_6	633445	641482	1119.5	667		575	EOG091G0JTR	Complete	Group9_3	8067803	8069192	150.4	270		575	EOG091B024X	Complete	Group1	21078504	21082463	1124.1	680		575	EOG091G0JIA	Complete	Group10	4290263	4292043	159.3	200
576	EOG091B0256	Complete	Group1_1	4554769	4559642	1123.1	676		576	EOG091G0JU7	Complete	Group3_1	2806411	2807444	364.7	227		576	EOG091B0256	Complete	Group1	4673553	4680757	1123.1	676		576	EOG091G0JMY	Missing
577	EOG091B025D	Complete	Group11_3	1604500	1609988	1398	918		577	EOG091G0JUY	Complete	Group5_4	3370428	3371602	372.9	185		577	EOG091B025D	Complete	GroupUN	4475064	4480560	1398	918		577	EOG091G0JTG	Complete	Group9	6102926	6103937	154.9	185
578	EOG091B025M	Complete	Group4_1	11231573	11241750	887.1	524		578	EOG091G0JWC	Fragmented	Group15_1	9104208	9110352	170.7	125		578	EOG091B025M	Complete	Group4	10430496	10440679	887.1	524		578	EOG091G0JTR	Complete	Group9	9605944	9607333	150.4	270
579	EOG091B0266	Complete	Group13_2	185368	193423	1599	936		579	EOG091G0JWK	Complete	Group11_2	412447	414896	120.2	120		579	EOG091B0266	Complete	Group13	1500095	1510604	1599	936		579	EOG091G0JU7	Complete	Group3	2167762	2168795	364.7	227
580	EOG091B0267	Complete	Group5_4	483153	488030	1833.7	954		580	EOG091G0JYQ	Complete	Group8_5	328424	329424	292.3	160		580	EOG091B0267	Complete	Group5	4961277	4966157	1833.7	954		580	EOG091G0JUY	Complete	Group5	11782756	11783930	372.9	185
581	EOG091B026I	Complete	Group2_2	4389472	4393539	1332	1047		581	EOG091G0JZV	Complete	Group11_2	1777335	1778372	200.4	211		581	EOG091B026I	Complete	Group2	14516053	14520094	1275.8	1046		581	EOG091G0JWC	Complete	Group15	9588080	9589231	235.6	166
582	EOG091B026P	Complete	Group5_4	3394703	3398382	1147.1	819		582	EOG091G0K0D	Complete	Group3_2	9038376	9039107	238	153		582	EOG091B026P	Complete	Group5	11756269	11759948	1147.1	819		582	EOG091G0JWK	Complete	Group11	883765	886214	120.2	120
583	EOG091B026Q	Complete	Group13_1	3571933	3580246	1068.5	638		583	EOG091G0K0H	Complete	GroupUN_248	155294	170164	192.6	132		583	EOG091B026Q	Complete	Group13	1716591	1724081	1067.3	636		583	EOG091G0JYQ	Complete	Group8	8268687	8269687	292.3	160
584	EOG091B026S	Complete	Group1_1	6543251	6547379	1452.4	888		584	EOG091G0K1G	Complete	Group10_10	2720759	2722145	462.9	234		584	EOG091B026S	Complete	Group1	6122521	6126693	1343.4	823		584	EOG091G0JZV	Complete	Group11	2805386	2806423	200.4	211
585	EOG091B0274	Complete	Group12_3	21322	26287	1857.1	843		585	EOG091G0K1H	Complete	Group13_2	178807	180528	152.8	123		585	EOG091B0274	Complete	Group12	8408963	8413936	1857.1	843		585	EOG091G0K0D	Complete	Group3	12126268	12126999	238	153
586	EOG091B0279	Complete	Group1_1	3186825	3191003	1736.4	847		586	EOG091G0K1Z	Complete	Group1_6	617649	621175	231.8	365		586	EOG091B0279	Complete	Group1	3313881	3322538	1705.4	837		586	EOG091G0K0H	Missing
587	EOG091B027C	Complete	Group5_4	5317352	5322686	1858.6	915		587	EOG091G0K2R	Complete	Group6_2	324065	325426	266.2	178		587	EOG091B027C	Complete	Group5	9828305	9833642	1858.6	915		587	EOG091G0K1G	Complete	Group10	11846835	11848221	462.9	234
588	EOG091B027H	Complete	Group13_2	125607	133464	849.8	487		588	EOG091G0K6O	Complete	Group16_1	3023276	3024569	229.5	186		588	EOG091B027H	Complete	Group13	1562617	1571362	848.2	485		588	EOG091G0K1H	Complete	Group13	1515459	1517182	152.8	123
589	EOG091B027O	Complete	Group1_8	172499	175821	1382.7	945		589	EOG091G0K82	Complete	Group6_7	7261742	7263838	379.6	240		589	EOG091B027O	Complete	Group1	22289049	22292371	1382.7	945		589	EOG091G0K1Z	Complete	Group1	21058990	21062089	231.9	319
590	EOG091B027P	Complete	Group8_4	120301	125348	1564	728		590	EOG091G0K92	Complete	Group8_2	609304	613701	163.8	143		590	EOG091B027P	Complete	Group8	3565071	3570319	1559.6	709		590	EOG091G0K2R	Complete	Group6	1940767	1942548	265.6	212
591	EOG091B027X	Complete	Group1_6	1135238	1141811	2057.8	1137		591	EOG091G0K95	Complete	Group9_3	3471214	3473166	266.8	282		591	EOG091B027X	Complete	Group1	21662839	21667035	1667.6	881		591	EOG091G0K6O	Complete	Group16	3710710	3712003	229.5	186
592	EOG091B027Y	Complete	Group3_1	301634	306160	1612.9	1134		592	EOG091G0K98	Complete	Group14_1	8115978	8117824	418.2	418		592	EOG091B027Y	Complete	GroupUN	2874398	2881458	1593	1122		592	EOG091G0K82	Complete	Group6	6203689	6205617	368.4	233
593	EOG091B0281	Complete	Group8_4	3136194	3141144	1240.2	923		593	EOG091G0K9M	Complete	Group11_5	3707517	3708485	295.3	181		593	EOG091B0281	Complete	Group8	6526411	6531363	1240.2	924		593	EOG091G0K92	Complete	Group8	1792755	1797138	163.8	143
594	EOG091B028D	Complete	Group5_4	7314377	7320384	1652.3	840		594	EOG091G0KC3	Complete	Group3_2	863889	866881	246.4	336		594	EOG091B028D	Complete	Group5	14156680	14162689	1652.3	840		594	EOG091G0K95	Complete	Group9	6037068	6039019	266.8	282
595	EOG091B028E	Complete	Group1_3	5233047	5238481	1262	878		595	EOG091G0KEQ	Complete	Group4_1	3731642	3732762	294.1	199		595	EOG091B028E	Complete	Group1	17426334	17431771	1262	878		595	EOG091G0K98	Complete	Group14	8607641	8609487	418.2	418
596	EOG091B028V	Complete	Group1_1	5939372	5963613	717.2	612		596	EOG091G0KGO	Complete	Group14_1	6844303	6845879	302.4	184		596	EOG091B028V	Complete	Group1	6715927	6744876	723.7	610		596	EOG091G0K9M	Complete	Group11	14580157	14581125	295.3	181
597	EOG091B028Y	Complete	Group2_1	63411	67396	1078.7	826		597	EOG091G0KGX	Complete	Group11_1	209984	214369	245.1	195		597	EOG091B028Y	Complete	GroupUN	5132650	5143522	1210.6	914		597	EOG091G0KC3	Complete	Group3	2360719	2363712	246.4	336
598	EOG091B0292	Complete	Group15_1	2761236	2771538	1740.4	833		598	EOG091G0KHF	Complete	Group11_5	3194028	3195188	361	239		598	EOG091B0292	Complete	Group15	2560224	2569321	1868.5	869		598	EOG091G0KEQ	Complete	Group4	2378152	2379272	294.1	199
599	EOG091B0297	Complete	Group3_2	7085020	7095620	1846.8	984		599	EOG091G0KJA	Complete	Group13_2	153248	154489	244.4	269		599	EOG091B0297	Complete	Group3	10063485	10082058	1865.2	984		599	EOG091G0KGO	Complete	Group14	6222089	6223666	302.4	184
600	EOG091B0299	Complete	Group3_2	9435379	9439987	1678.7	899		600	EOG091G0KM6	Complete	Group9_3	3106817	3107786	261.1	161		600	EOG091B0299	Complete	Group3	12526645	12531257	1778.3	925		600	EOG091G0KGX	Complete	Group11	207027	211430	245.1	195
601	EOG091B029B	Complete	Group4_1	8039517	8043710	1501.6	971		601	EOG091G0KNT	Complete	Group8_2	366989	367705	186.5	166		601	EOG091B029B	Complete	Group4	6441441	6445631	1436.4	934		601	EOG091G0KHF	Complete	Group11	13266646	13267806	361	239
602	EOG091B029G	Complete	Group6_7	3208948	3213564	1741.7	886		602	EOG091G0KPB	Complete	Group3_2	9035421	9037572	190.1	194		602	EOG091B029G	Complete	Group6	9271332	9275922	1514.1	801		602	EOG091G0KJA	Complete	Group13	1541571	1542812	244.4	269
603	EOG091B029H	Complete	Group16_1	1481148	1485612	1223.4	851		603	EOG091G0KR3	Complete	Group3_2	6502927	6504157	278.5	153		603	EOG091B029H	Complete	Group16	1560237	1564702	1223.4	851		603	EOG091G0KM6	Complete	Group9	5653757	5654727	261.1	161
604	EOG091B029I	Complete	Group12_3	439740	444926	1339.4	1088		604	EOG091G0KRB	Complete	Group9_3	6990949	6992035	235.7	150		604	EOG091B029I	Complete	Group12	7991268	7996461	1339.4	1088		604	EOG091G0KNT	Complete	Group8	2036164	2036880	186.5	166
605	EOG091B029Z	Complete	Group13_4	736638	740267	1585.5	854		605	EOG091G0KRZ	Complete	Group1_3	5139871	5140893	300.4	156		605	EOG091B029Z	Complete	Group13	4751222	4754848	1585.5	854		605	EOG091G0KPB	Complete	Group3	12123312	12125463	190.1	194
606	EOG091B02A1	Complete	Group8_2	295122	299458	2173.7	1198		606	EOG091G0KS8	Complete	Group10_9	1131035	1131774	258.1	192		606	EOG091B02A1	Complete	Group8	2103757	2108093	2173.7	1198		606	EOG091G0KR3	Complete	Group3	9482716	9483949	278.5	153
607	EOG091B02A2	Complete	Group2_2	4741465	4746010	1848	812		607	EOG091G0KSQ	Complete	Group1_1	5029883	5031333	414.6	262		607	EOG091B02A2	Complete	Group2	14867424	14873088	1915	852		607	EOG091G0KRB	Complete	Group9	10678439	10679525	235.2	150
608	EOG091B02AE	Complete	Group14_1	7525748	7529327	1814.3	888		608	EOG091G0KSX	Complete	Group13_1	3466802	3467693	209.8	164		608	EOG091B02AE	Complete	Group14	6904671	6908250	1814.3	888		608	EOG091G0KRZ	Complete	Group1	17523948	17524970	300.4	156
609	EOG091B02AL	Complete	Group5_4	4239423	4248615	1765.8	877		609	EOG091G0KUR	Complete	Group4_1	5729351	5732140	257.1	205		609	EOG091B02AL	Complete	Group5	10903961	10919660	1758.1	874		609	EOG091G0KS8	Complete	Group10	8624876	8625615	258.1	192
610	EOG091B02AM	Complete	Group13_1	3520874	3524268	2006.2	888		610	EOG091G0KVW	Complete	Group1_1	28395	29986	297.4	159		610	EOG091B02AM	Complete	Group13	1772628	1776022	2006.2	888		610	EOG091G0KSQ	Complete	Group1	5339080	5340531	414.6	262
611	EOG091B02AQ	Complete	Group13_4	2526154	2531860	1294.8	620		611	EOG091G0L2T	Complete	Group14_1	9285331	9286227	92.8	108		611	EOG091B02AQ	Complete	Group13	5932185	5937906	1294.8	620		611	EOG091G0KSX	Complete	Group13	1829387	1830278	209.8	164
612	EOG091B02AR	Complete	Group3_2	4628967	4641856	2028.6	1210		612	EOG091G0L3L	Complete	Group14_1	2571865	2575025	206.7	150		612	EOG091B02AR	Complete	Group3	7330674	7343553	2028.5	1210		612	EOG091G0KUR	Complete	Group4	4792711	4795502	257.6	205
613	EOG091B02AS	Complete	Group7_1	52967	61729	839	690		613	EOG091G0L4M	Complete	Group2_2	2617296	2620417	195.7	158		613	EOG091B02AS	Complete	Group7	56990	71955	840.6	691		613	EOG091G0KVW	Complete	Group1	1355804	1358083	318.8	178
614	EOG091B02AX	Complete	Group7_1	388407	397731	1373.1	968		614	EOG091G0L4Z	Complete	Group1_3	1983704	1984961	131	385		614	EOG091B02AX	Complete	Group7	584125	593740	1373.1	968		614	EOG091G0L2T	Complete	Group14	10172906	10173802	92.8	108
615	EOG091B02AZ	Complete	Group1_3	1903522	1907081	1484.7	908		615	EOG091G0L5D	Complete	Group1_1	4602652	4603700	279.6	170		615	EOG091B02AZ	Complete	Group1	14551221	14554780	1484.7	908		615	EOG091G0L3L	Complete	Group14	1989346	1992704	206.7	150
616	EOG091B02B1	Complete	Group9_2	470873	495651	1012.3	567		616	EOG091G0L5H	Complete	Group4_1	2833178	2834226	158.3	148		616	EOG091B02B1	Complete	Group9	870951	888597	903.6	493		616	EOG091G0L4M	Complete	Group2	12725973	12729094	195.7	158
617	EOG091B02B2	Complete	Group8_5	300809	304736	1439.2	799		617	EOG091G0L5I	Complete	Group6_1	1869267	1870230	302.8	162		617	EOG091B02B2	Fragmented	Group8	8283114	8302907	797.2	483		617	EOG091G0L4Z	Complete	Group1	14473152	14474409	131	385
618	EOG091B02BC	Complete	Group5_4	7195723	7201082	1785.7	896		618	EOG091G0L5X	Complete	Group5_4	5141321	5142217	205.7	146		618	EOG091B02BC	Complete	Group5	14275126	14280500	1785.7	896		618	EOG091G0L5D	Complete	Group1	4631210	4634112	278.3	169
619	EOG091B02BH	Complete	Group3_2	7421018	7427267	1004.6	523		619	EOG091G0L5Z	Complete	Group11_3	2185163	2188058	353.9	183		619	EOG091B02BH	Complete	Group3	10397037	10415592	980.8	601		619	EOG091G0L5H	Complete	Group4	3269822	3279737	105.8	104
620	EOG091B02BL	Complete	Group4_1	11084174	11088450	1758.7	798		620	EOG091G0L66	Complete	Group11_5	3666064	3676819	230.1	165		620	EOG091B02BL	Complete	Group4	10577031	10588361	1571.2	795		620	EOG091G0L5I	Complete	Group6	717426	718293	303.1	162
621	EOG091B02BN	Complete	GroupUN_109	16121	21170	1065.5	811		621	EOG091G0L84	Complete	Group11_4	2533768	2535778	347	222		621	EOG091B02BN	Complete	GroupUN	32102608	32107655	1065.5	811		621	EOG091G0L5X	Complete	Group5	10008296	10009192	205.7	146
622	EOG091B02BQ	Complete	Group14_1	6615979	6622754	2099.7	1230		622	EOG091G0LAR	Complete	Group13_3	485442	488212	262.3	165		622	EOG091B02BQ	Complete	Group14	5996252	6003029	2099.7	1230		622	EOG091G0L5Z	Missing
623	EOG091B02C2	Complete	Group4_1	11067257	11072877	1566.5	725		623	EOG091G0LB8	Complete	Group16_1	1226297	1227816	203.9	158		623	EOG091B02C2	Complete	Group4	10599654	10605279	1566.4	725		623	EOG091G0L66	Complete	Group11	14616999	14618075	268.7	165
624	EOG091B02C7	Complete	Group11_5	4074791	4079571	1048.6	552		624	EOG091G0LBN	Complete	Group1_1	2646613	2647617	167.2	183		624	EOG091B02C7	Complete	Group11	14198853	14211954	1072.1	560		624	EOG091G0L84	Complete	Group11	9396957	9398968	347	222
625	EOG091B02CC	Complete	Group1_6	757376	761027	1322.4	725		625	EOG091G0LCK	Complete	Group3_1	1869025	1870291	86.4	65		625	EOG091B02CC	Complete	Group1	21199805	21203456	1322.4	725		625	EOG091G0LAR	Complete	Group13	2736391	2739155	262.3	165
626	EOG091B02CT	Complete	Group4_1	11255854	11259735	1653.1	889		626	EOG091G0LCT	Complete	Group7_1	11119	12684	231.2	227		626	EOG091B02CT	Complete	Group4	10402416	10426898	1631.9	889		626	EOG091G0LB8	Complete	Group16	1819528	1821047	203.9	158
627	EOG091B02D3	Complete	Group15_1	665273	680004	1213.6	691		627	EOG091G0LFF	Complete	Group4_1	11932961	11934173	309.3	177		627	EOG091B02D3	Complete	Group15	739241	756123	1212.8	691		627	EOG091G0LBN	Complete	Group1	2697534	2699014	167.2	183
628	EOG091B02DH	Complete	Group3_2	4160722	4164618	1549.2	791		628	EOG091G0LIN	Complete	Group7_1	3613242	3614228	368.1	207		628	EOG091B02DH	Complete	Group3	6859810	6866508	1547.8	791		628	EOG091G0LCK	Complete	Group3	453771	455038	86.4	65
629	EOG091B02DL	Complete	Group6_7	10624861	10629840	1790.5	886		629	EOG091G0LKE	Complete	Group7_2	5361743	5362595	168.9	174		629	EOG091B02DL	Complete	Group6	16719801	16731958	1780.5	884		629	EOG091G0LCT	Complete	Group7	16234	17800	290.4	227
630	EOG091B02DN	Complete	Group14_1	5410193	5415500	1243.9	831		630	EOG091G0LMQ	Complete	Group1_10	3468496	3469898	204.8	141		630	EOG091B02DN	Complete	Group10	11400946	11407826	1113	775		630	EOG091G0LFF	Complete	Group4	9738275	9739487	309.3	177
631	EOG091B02DO	Complete	Group8_5	223288	227517	1724.5	852		631	EOG091G0LMX	Complete	Group5_1	191736	193839	154	169		631	EOG091B02DO	Complete	Group8	8368410	8372645	1724.4	852		631	EOG091G0LIN	Complete	Group7	4186240	4187230	368.1	207
632	EOG091B02E8	Complete	Group9_1	277492	285878	1731.4	975		632	EOG091G0LMY	Complete	Group5_1	487784	488876	192	205		632	EOG091B02E8	Complete	GroupUN	19550208	19558329	1578.2	926		632	EOG091G0LKE	Complete	Group7	11183470	11184322	168.9	174
633	EOG091B02EA	Complete	Group13_3	537936	548267	992.9	855		633	EOG091G0LO1	Complete	Group7_2	6839305	6840256	266.6	172		633	EOG091B02EA	Complete	Group13	2788814	2799145	993.4	849		633	EOG091G0LMQ	Complete	Group1	28644671	28653455	203.9	141
634	EOG091B02EG	Complete	Group6_7	9529760	9532897	1530.2	831		634	EOG091G0LP5	Complete	Group4_1	3710967	3715580	172.3	104		634	EOG091B02EG	Complete	Group6	16051616	16054753	1530.2	831		634	EOG091G0LMX	Complete	GroupUN	7243971	7247636	154.1	169
635	EOG091B02EM	Complete	Group11_5	676465	685581	1725.3	1019		635	EOG091G0LPW	Complete	Group8_4	870235	871816	164.9	136		635	EOG091B02EM	Complete	Group11	10730111	10742886	1662.9	987		635	EOG091G0LMY	Fragmented	GroupUN	17455337	17474198	62.2	93
636	EOG091B02ER	Complete	Group14_1	6564042	6567569	1323.8	828		636	EOG091G0LRI	Complete	Group5_4	5915356	5917499	271.5	175		636	EOG091B02ER	Complete	Group14	5944797	5948326	1323.8	828		636	EOG091G0LO1	Complete	Group7	12802849	12803800	266.6	172
637	EOG091B02ES	Complete	Group3_2	4505215	4510496	2005.2	949		637	EOG091G0LS0	Complete	Group11_3	2166535	2167546	319.2	194		637	EOG091B02ES	Complete	Group3	7204852	7210133	2005.2	949		637	EOG091G0LP5	Complete	Group4	2395341	2399937	172.3	104
638	EOG091B02EX	Complete	Group12_3	1057683	1064848	1599.3	1278		638	EOG091G0LT0	Complete	Group4_1	12023782	12027379	327.8	184		638	EOG091B02EX	Complete	Group12	11288741	11292905	1603.9	1008		638	EOG091G0LPW	Fragmented	Group8	4213492	4224070	107.3	73
639	EOG091B02F0	Complete	Group14_1	9407639	9410969	1361.6	773		639	EOG091G0LT1	Complete	Group9_1	1647174	1647908	163.1	103		639	EOG091B02F0	Complete	Group14	10040766	10051457	1362.4	773		639	EOG091G0LRI	Complete	Group5	12400297	12402437	271.5	175
640	EOG091B02F1	Complete	Group5_4	5279904	5283715	1524.8	806		640	EOG091G0LT7	Complete	Group13_3	701002	702541	212.5	203		640	EOG091B02F1	Complete	Group5	9866582	9870393	1524.8	806		640	EOG091G0LS0	Complete	GroupUN	20749428	20750439	319.2	194
641	EOG091B02F4	Complete	Group1_3	1650164	1655463	1941.4	920		641	EOG091G0LTE	Complete	Group15_1	6545215	6555525	134.8	152		641	EOG091B02F4	Complete	Group1	12538405	12543705	1941.4	920		641	EOG091G0LT0	Complete	Group4	9646099	9649699	327.5	184
642	EOG091B02FA	Complete	Group1_1	7970241	7974289	1528.6	774		642	EOG091G0LVQ	Complete	Group8_3	723805	724850	245.2	167		642	EOG091B02FA	Complete	Group1	8955338	8967083	1410.5	698		642	EOG091G0LT1	Complete	GroupUN	9706491	9707225	163.1	103
643	EOG091B02FG	Complete	Group1_3	2537143	2545941	1547.9	897		643	EOG091G0LZ0	Complete	Group2_1	6924257	6925214	225.3	144		643	EOG091B02FG	Complete	Group1	13910586	13919507	1662.9	954		643	EOG091G0LT7	Complete	Group13	3132522	3134063	212.5	203
644	EOG091B02FK	Complete	Group8_1	979164	987146	1346.5	925		644	EOG091G0M04	Complete	Group5_4	3277876	3279354	220.2	165		644	EOG091B02FK	Complete	Group8	1244247	1257959	1346.5	925		644	EOG091G0LTE	Missing
645	EOG091B02FO	Complete	Group4_1	7987858	8009865	1570.6	804		645	EOG091G0M09	Complete	Group5_4	7201289	7205173	111.6	122		645	EOG091B02FO	Complete	Group4	6475357	6497410	1566.1	761		645	EOG091G0LVQ	Complete	Group8	2906645	2907690	245.2	167
646	EOG091B02FQ	Complete	Group2_2	1082997	1099454	1126	782		646	EOG091G0M0J	Complete	Group11_5	3617782	3618603	234.4	235		646	EOG091B02FQ	Complete	Group2	10721989	10728220	983.5	481		646	EOG091G0LZ0	Complete	Group2	5568551	5569508	225.3	144
647	EOG091B02FR	Complete	Group7_1	1490524	1496038	1488	783		647	EOG091G0M0S	Complete	Group8_2	522146	523073	160.9	127		647	EOG091B02FR	Complete	Group7	2084652	2090188	1488	783		647	EOG091G0M04	Complete	Group5	11875124	11876602	220.2	165
648	EOG091B02FV	Complete	Group15_1	9126252	9134800	1319.2	685		648	EOG091G0M0T	Complete	Group3_2	9648897	9649899	311.9	160		648	EOG091B02FV	Complete	Group15	9605197	9613754	1319.2	685		648	EOG091G0M09	Missing
649	EOG091B02G1	Complete	Group12_2	5066030	5072109	1633.5	792		649	EOG091G0M12	Complete	Group3_1	2308585	2309444	124.8	105		649	EOG091B02G1	Missing							649	EOG091G0M0J	Complete	Group11	14670485	14671306	234.4	235
650	EOG091B02G2	Complete	Group12_2	4320517	4324275	1673.8	838		650	EOG091G0M22	Complete	Group5_4	4863541	4864960	226.8	178		650	EOG091B02G2	Complete	Group12	4997882	5001641	1673.8	838		650	EOG091G0M0S	Complete	Group8	1881606	1882533	160.9	127
651	EOG091B02G5	Complete	Group8_4	3636549	3642888	1937.8	1325		651	EOG091G0M24	Complete	Group5_4	7425637	7431843	99	114		651	EOG091B02G5	Complete	Group8	7030997	7037338	1937.8	1325		651	EOG091G0M0T	Complete	Group3	12845405	12846408	288.9	160
652	EOG091B02G9	Complete	Group6_7	7460890	7465843	1190.5	748		652	EOG091G0M3C	Complete	Group11_5	687433	688509	209.3	187		652	EOG091B02G9	Complete	Group6	6001692	6006645	1190.5	748		652	EOG091G0M12	Complete	Group3	974662	975521	124.8	105
653	EOG091B02GA	Complete	Group14_1	5982424	5986220	1641	808		653	EOG091G0M4K	Complete	Group11_4	2485073	2486367	207.2	177		653	EOG091B02GA	Complete	Group14	5276748	5280544	1641	808		653	EOG091G0M22	Complete	Group5	10284568	10285987	226.8	178
654	EOG091B02GF	Complete	GroupUN_248	450981	454232	1320.3	685		654	EOG091G0M4Q	Complete	Group5_4	6982564	6984012	189.9	202		654	EOG091B02GF	Complete	GroupUN	26675851	26679110	1320.3	685		654	EOG091G0M24	Complete	Group5	14040911	14048130	102.3	118
655	EOG091B02GG	Complete	Group1_3	4529507	4537135	918.6	482		655	EOG091G0M8S	Complete	Group4_1	12766640	12767640	234.1	183		655	EOG091B02GG	Complete	Group1	15517269	15524910	918.6	482		655	EOG091G0M3C	Complete	Group11	10743973	10745049	209.3	187
656	EOG091B02GN	Complete	Group1_3	597943	602948	1038.9	504		656	EOG091G0MB2	Complete	Group8_2	586360	587063	255.3	137		656	EOG091B02GN	Complete	Group1	11701156	11706038	1040.1	504		656	EOG091G0M4K	Complete	Group11	9348260	9349554	207.2	177
657	EOG091B02GP	Complete	Group11_5	4013779	4022457	1600.7	724		657	EOG091G0MBG	Complete	Group1_1	4480506	4481908	250.1	226		657	EOG091B02GP	Complete	Group11	14264282	14274046	1381.6	643		657	EOG091G0M4Q	Complete	Group5	13391994	13393442	189.9	202
658	EOG091B02GS	Complete	Group11_5	3485374	3496925	1477.1	617		658	EOG091G0MBX	Complete	Group4_1	143691	145010	92.9	159		658	EOG091B02GS	Complete	Group11	13558642	13570387	1477.8	617		658	EOG091G0M8S	Complete	Group4	12414241	12415241	234.1	183
659	EOG091B02GT	Complete	Group10_1	292952	300021	629.3	292		659	EOG091G0MCM	Complete	Group1_8	273203	274162	138.1	125		659	EOG091B02GT	Complete	GroupUN	21288926	21306258	672.1	316		659	EOG091G0MB2	Complete	Group8	1818518	1819489	255.3	137
660	EOG091B02GZ	Complete	Group1_3	2013236	2017838	1211.1	872		660	EOG091G0MCZ	Complete	Group4_1	11067257	11072753	175.9	222		660	EOG091B02GZ	Complete	Group1	14440338	14444943	1211.1	872		660	EOG091G0MBG	Complete	Group1	4754854	4756256	250.1	226
661	EOG091B02H8	Complete	Group4_1	11114573	11118865	1640.6	835		661	EOG091G0MDD	Complete	Group10_10	1452634	1453636	322	195		661	EOG091B02H8	Complete	Group4	10543424	10557759	1419.1	750		661	EOG091G0MBX	Complete	Group4	345007	346326	92.9	159
662	EOG091B02H9	Complete	Group14_2	243502	252730	1636.7	755		662	EOG091G0MDG	Complete	Group1_1	4403058	4404112	213.4	139		662	EOG091B02H9	Complete	Group14	9418218	9435446	1636.7	755		662	EOG091G0MCM	Complete	Group1	24706547	24707508	138.1	125
663	EOG091B02HC	Complete	Group3_1	3298477	3303276	1534.5	818		663	EOG091G0MDT	Complete	Group1_1	5645730	5647382	268.4	173		663	EOG091B02HC	Complete	Group3	1699283	1709659	1478.7	847		663	EOG091G0MCZ	Complete	Group4	10604056	10605279	211.9	223
664	EOG091B02HF	Complete	Group3_2	2415707	2418510	1222.5	743		664	EOG091G0MF6	Complete	Group3_1	1950830	1951950	315.3	149		664	EOG091B02HF	Complete	Group3	5098966	5101770	1320.3	769		664	EOG091G0MDD	Complete	Group10	9885850	9886850	322	195
665	EOG091B02HG	Complete	Group14_1	8318334	8322446	1705.7	804		665	EOG091G0MG7	Complete	Group6_7	7259947	7260831	97.1	93		665	EOG091B02HG	Complete	Group14	8403825	8413425	1705.1	804		665	EOG091G0MDG	Complete	Group1	4832067	4833121	213.4	139
666	EOG091B02HK	Complete	Group3_2	3476580	3481022	1392.2	833		666	EOG091G0MHM	Missing							666	EOG091B02HK	Complete	Group3	4032814	4038863	1390.7	825		666	EOG091G0MDT	Complete	Group1	7025305	7026957	268.4	173
667	EOG091B02HU	Complete	Group10_10	1365435	1370159	1334.3	780		667	EOG091G0MI7	Complete	Group11_2	606620	608074	271.8	185		667	EOG091B02HU	Complete	Group10	9963027	9973610	1337.2	782		667	EOG091G0MF6	Complete	Group1	10911571	10912693	315.3	149
668	EOG091B02IC	Complete	Group11_5	2531796	2535909	1685.4	853		668	EOG091G0MJA	Complete	Group5_4	3259676	3260703	306.8	162		668	EOG091B02IC	Complete	Group11	12604430	12608544	1685.4	853		668	EOG091G0MG7	Missing
669	EOG091B02IL	Fragmented	Group10_1	522781	535971	1181.2	515		669	EOG091G0MKY	Complete	Group15_1	2475059	2476176	319.2	169		669	EOG091B02IL	Fragmented	Group10	8143	29578	1234.8	554		669	EOG091G0MHM	Missing
670	EOG091B02IS	Complete	Group2_2	1743862	1747334	1761.2	862		670	EOG091G0MLD	Complete	Group11_5	4009092	4010500	106.5	145		670	EOG091B02IS	Complete	Group2	11849407	11852879	1761.2	862		670	EOG091G0MI7	Complete	Group11	1563398	1564852	271.8	185
671	EOG091B02J0	Complete	Group10_8	705121	709630	992.8	743		671	EOG091G0MLX	Complete	Group8_4	504563	505524	293.7	167		671	EOG091B02J0	Complete	Group10	6486164	6490673	992.8	743		671	EOG091G0MJA	Complete	Group5	11893798	11894825	306.8	162
672	EOG091B02J3	Complete	Group7_2	6586170	6594707	795.9	869		672	EOG091G0MMY	Complete	Group12_1	2812573	2815802	184.3	155		672	EOG091B02J3	Complete	Group7	12552781	12561325	1020.1	996		672	EOG091G0MKY	Complete	Group15	2219071	2220188	319.2	169
673	EOG091B02J4	Complete	Group6_7	7453063	7458849	1681.6	770		673	EOG091G0MP6	Complete	Group16_2	511439	512269	262.8	142		673	EOG091B02J4	Complete	Group6	6008686	6014485	1681.6	770		673	EOG091G0MLD	Complete	Group11	14276507	14277915	106.5	145
674	EOG091B02J8	Complete	Group5_4	451414	455027	1601.6	858		674	EOG091G0MRS	Complete	Group11_4	845890	846432	210.2	155		674	EOG091B02J8	Complete	Group5	4994227	4997840	1599.6	858		674	EOG091G0MLX	Complete	Group8	3951500	3952462	293.7	167
675	EOG091B02JC	Complete	Group1_3	4476356	4480262	630.3	766		675	EOG091G0MS7	Complete	Group8_4	3646447	3647970	262.9	197		675	EOG091B02JC	Complete	Group1	15573786	15578850	1166.3	1044		675	EOG091G0MMY	Complete	Group12	3249672	3252902	184.4	155
676	EOG091B02JQ	Complete	Group7_1	1698729	1706699	1559.8	750		676	EOG091G0MSB	Complete	Group8_4	3109580	3111192	472.5	268		676	EOG091B02JQ	Complete	Group7	1816127	1824177	1654.9	775		676	EOG091G0MP6	Complete	Group16	4597927	4598757	262.8	142
677	EOG091B02JS	Complete	Group10_2	269422	284256	1727.4	829		677	EOG091G0MSR	Complete	Group11_5	1488933	1489832	162	120		677	EOG091B02JS	Complete	Group10	1084221	1103800	1744.1	829		677	EOG091G0MRS	Complete	Group11	7613208	7613750	210.2	155
678	EOG091B02JW	Complete	Group1_5	3314	7051	1505.6	782		678	EOG091G0MUD	Complete	Group13_3	458359	458931	274.4	164		678	EOG091B02JW	Complete	Group1	20065538	20069275	1504.4	782		678	EOG091G0MS7	Complete	Group8	7040903	7042426	262.9	197
679	EOG091B02K1	Complete	Group3_2	9765436	9776982	1916.3	882		679	EOG091G0MVL	Complete	Group11_4	2449080	2450672	287.9	168		679	EOG091B02K1	Complete	Group3	12962935	12974453	1882.9	902		679	EOG091G0MSB	Complete	Group8	6499597	6501209	472.5	268
680	EOG091B02K4	Complete	Group15_1	7431326	7436563	1337	694		680	EOG091G0MVR	Complete	Group3_2	6223520	6225161	201.8	226		680	EOG091B02K4	Complete	Group15	7894483	7899839	1336.9	694		680	EOG091G0MSR	Complete	Group11	11555466	11556365	161.4	120
681	EOG091B02K7	Complete	Group1_3	1643739	1648389	1740	804		681	EOG091G0MY0	Complete	Group14_1	9370124	9371093	275.9	184		681	EOG091B02K7	Complete	Group1	12545481	12550132	1739.9	804		681	EOG091G0MUD	Complete	Group13	2709303	2709875	274.4	164
682	EOG091B02KC	Complete	Group11_4	1273505	1277886	1894	1078		682	EOG091G0MY8	Complete	Group11_1	569121	570420	196.4	185		682	EOG091B02KC	Complete	Group11	8042038	8046420	1894	1078		682	EOG091G0MVL	Complete	Group11	9312239	9313847	287.9	168
683	EOG091B02KE	Complete	Group14_1	4972428	4975940	1473.7	730		683	EOG091G0MZC	Complete	Group7_1	1368239	1370409	208.6	187		683	EOG091B02KE	Complete	Group14	4464980	4468499	1473.4	729		683	EOG091G0MVR	Complete	Group3	9084889	9086536	201.6	227
684	EOG091B02KG	Complete	Group8_5	1380817	1387656	1695.7	813		684	EOG091G0N0A	Complete	Group8_5	5029428	5032056	192.5	121		684	EOG091B02KG	Complete	Group8	9100380	9107176	1695.7	813		684	EOG091G0MY0	Complete	Group14	10087908	10088881	275.9	184
685	EOG091B02KP	Complete	Group3_2	411796	420659	667.6	473		685	EOG091G0N0R	Complete	Group4_1	11563763	11564790	349.2	210		685	EOG091B02KP	Complete	Group3	2794677	2822124	638.1	512		685	EOG091G0MY8	Complete	Group11	562548	563847	196.4	185
686	EOG091B02KQ	Complete	Group9_3	3551033	3556971	1689.1	809		686	EOG091G0N0U	Complete	Group14_1	5973567	5979640	172.2	187		686	EOG091B02KQ	Complete	Group9	6117034	6122977	1689.1	809		686	EOG091G0MZC	Complete	Group7	2208759	2210942	208.6	187
687	EOG091B02L8	Complete	Group2_2	2020220	2025462	1999.1	867		687	EOG091G0N2F	Complete	Group9_3	7448853	7449966	189.7	126		687	EOG091B02L8	Complete	Group2	12125806	12132747	1999.3	867		687	EOG091G0N0A	Complete	Group8	13370432	13373060	192.5	121
688	EOG091B02LH	Complete	Group12_3	1822897	1835758	1053.8	705		688	EOG091G0N9D	Complete	Group16_2	252863	253686	279.6	161		688	EOG091B02LH	Complete	Group12	10499514	10517651	989.3	740		688	EOG091G0N0R	Complete	Group4	10107968	10108995	349.2	210
689	EOG091B02LL	Complete	Group4_1	8487214	8490094	1514.3	807		689	EOG091G0N9Z	Complete	Group10_10	221975	222993	213.8	154		689	EOG091B02LL	Complete	Group4	5995113	5997993	1514.3	807		689	EOG091G0N0U	Complete	Group14	5283329	5289407	172.2	187
690	EOG091B02LY	Complete	Group4_1	8040340	8051398	1567.7	807		690	EOG091G0NH9	Complete	Group16_1	1480023	1480865	308.8	168		690	EOG091B02LY	Complete	Group4	6433774	6439814	1611.6	825		690	EOG091G0N2F	Complete	Group9	10224892	10226008	189.7	126
691	EOG091B02M0	Complete	Group6_7	709512	725288	1753.9	1009		691	EOG091G0NIU	Complete	Group3_2	944742	946008	181.2	102		691	EOG091B02M0	Complete	Group6	7520862	7537499	1753.9	1009		691	EOG091G0N9D	Complete	Group16	4853298	4854121	279.6	161
692	EOG091B02M8	Complete	Group9_3	7515536	7519125	1470.9	758		692	EOG091G0NIY	Complete	Group10_10	104614	105596	277.1	157		692	EOG091B02M8	Complete	Group9	10156002	10159590	1470.9	758		692	EOG091G0N9Z	Complete	Group10	11141435	11142453	213.8	154
693	EOG091B02MB	Complete	Group3_2	930859	941765	618.4	652		693	EOG091G0NK3	Complete	Group11_5	4332500	4333325	288.9	161		693	EOG091B02MB	Complete	Group3	3730938	3741870	618.3	649		693	EOG091G0NH9	Complete	Group16	1564989	1565831	308.8	168
694	EOG091B02MD	Complete	Group5_4	3916202	3923132	1749.9	815		694	EOG091G0NKD	Complete	Group1_3	1872488	1873754	302.7	206		694	EOG091B02MD	Complete	Group5	11215459	11222386	1749.9	815		694	EOG091G0NIU	Complete	Group3	3726693	3727960	181.2	102
695	EOG091B02MF	Complete	Group9_3	3818317	3824773	1571.4	747		695	EOG091G0NM1	Complete	Group8_4	3405148	3406630	120.7	154		695	EOG091B02MF	Complete	Group9	6387299	6393758	1571.4	747		695	EOG091G0NIY	Complete	Group10	11260449	11261432	277.1	157
696	EOG091B02MJ	Complete	Group8_4	821626	825139	1774	850		696	EOG091G0NMJ	Complete	Group15_1	6466802	6467768	302.9	174		696	EOG091B02MJ	Complete	Group15	5835855	5839360	1786.7	841		696	EOG091G0NK3	Complete	Group11	13954052	13954879	288.9	161
697	EOG091B02ML	Complete	Group1_2	1129277	1131953	1176.2	543		697	EOG091G0NNO	Complete	Group5_4	7377499	7383581	480.4	365		697	EOG091B02ML	Complete	Group1	10663396	10674258	1174.5	543		697	EOG091G0NKD	Complete	Group1	14583785	14585051	302.7	206
698	EOG091B02MQ	Complete	Group10_10	3474822	3479141	1283.7	774		698	EOG091G0NOA	Complete	Group5_4	7365385	7366279	199.7	150		698	EOG091B02MQ	Complete	Group10	12624283	12628467	1284.7	768		698	EOG091G0NM1	Complete	Group8	6795156	6796801	117	152
699	EOG091B02MR	Complete	Group5_3	696333	703932	1172.6	759		699	EOG091G0NP6	Complete	Group4_1	12706299	12707778	179.7	136		699	EOG091B02MR	Complete	Group5	4697546	4714798	1744.7	1035		699	EOG091G0NMJ	Complete	Group15	6911688	6912654	302.9	174
700	EOG091B02MT	Complete	Group2_2	5355817	5361389	988.8	679		700	EOG091G0NP7	Complete	Group2_2	5229088	5230206	186	133		700	EOG091B02MT	Complete	Group2	15483109	15488705	987.6	661		700	EOG091G0NNO	Complete	Group5	14093387	14099470	480.4	365
701	EOG091B02MX	Complete	Group6_7	8378608	8383314	1896.4	845		701	EOG091G0NQW	Complete	Group6_7	10777295	10781278	674.1	399		701	EOG091B02MX	Complete	Group6	14613265	14617998	1896.4	845		701	EOG091G0NOA	Complete	Group5	14110696	14111590	199.7	150
702	EOG091B02N2	Complete	Group7_2	6698330	6708409	1842.8	963		702	EOG091G0NRN	Complete	Group14_1	8244225	8245498	245.3	173		702	EOG091B02N2	Complete	Group7	12664029	12677921	1843	963		702	EOG091G0NP6	Complete	Group4	12474090	12475500	179.7	136
703	EOG091B02N5	Complete	Group2_2	5197977	5202269	1748.3	914		703	EOG091G0NTO	Complete	Group11_4	1214954	1216130	215.2	164		703	EOG091B02N5	Complete	Group2	15325544	15329838	1748.3	914		703	EOG091G0NP7	Complete	Group2	15356715	15357833	186	133
704	EOG091B02N9	Complete	Group2_1	10352021	10372286	1463.4	932		704	EOG091G0NTZ	Complete	Group15_1	1750588	1751947	168	160		704	EOG091B02N9	Complete	Group2	9319729	9340987	1460.5	928		704	EOG091G0NQW	Complete	Group6	16579176	16583161	674.1	399
705	EOG091B02NW	Fragmented	Group1_2	1200515	1208691	1609.1	875		705	EOG091G0NVA	Complete	Group9_1	1143397	1146063	246.5	155		705	EOG091B02NW	Complete	Group1	10589252	10592432	1755.2	927		705	EOG091G0NRN	Complete	Group14	8480890	8482167	245.3	173
706	EOG091B02O1	Complete	Group1_1	4752393	4761567	1191.3	905		706	EOG091G0O40	Complete	Group1_1	2241000	2241978	147.7	133		706	EOG091B02O1	Complete	Group1	5600318	5607834	1188.2	923		706	EOG091G0NTO	Complete	Group11	7983302	7984480	215.2	164
707	EOG091B02O4	Complete	Group3_2	675410	680473	1473.1	864		707	EOG091G0O4W	Missing							707	EOG091B02O4	Complete	Group3	2545306	2550382	1473.1	864		707	EOG091G0NTZ	Complete	Group15	1275762	1282788	138.8	136
708	EOG091B02OA	Complete	Group10_9	786791	796746	1621.3	759		708	EOG091G0O5A	Complete	Group1_8	1088054	1088967	123.9	139		708	EOG091B02OA	Complete	Group10	7289699	7294620	1672.7	792		708	EOG091G0NVA	Missing
709	EOG091B02OB	Complete	Group1_10	90956	95330	1726.4	1025		709	EOG091G0O6E	Complete	Group2_2	4837826	4838981	311.7	214		709	EOG091B02OB	Complete	Group1	26111373	26115759	1722.7	1025		709	EOG091G0O40	Complete	Group1	3101843	3102821	147.7	133
710	EOG091B02OT	Complete	Group1_2	1068071	1071060	1204.8	739		710	EOG091G0O7O	Complete	Group13_4	860891	862767	201.7	156		710	EOG091B02OT	Complete	Group1	10724263	10727252	1204.8	739		710	EOG091G0O4W	Missing
711	EOG091B02OX	Complete	Group10_8	157172	167035	1638.8	805		711	EOG091G0O97	Complete	Group6_7	11878785	11898600	402.7	487		711	EOG091B02OX	Complete	Group10	7027676	7041510	1638.5	805		711	EOG091G0O5A	Complete	Group1	23891169	23892082	123.9	139
712	EOG091B02P4	Complete	Group4_1	8887713	8893347	1695	1193		712	EOG091G0O9D	Complete	Group8_3	547568	550703	213.2	148		712	EOG091B02P4	Complete	Group4	8185351	8190990	1664.2	1264		712	EOG091G0O6E	Complete	Group2	14963062	14964218	311.7	214
713	EOG091B02P6	Complete	Group8_4	581788	587931	1271.7	701		713	EOG091G0OFC	Complete	Group5_1	168881	169702	145.5	158		713	EOG091B02P6	Complete	Group8	4028770	4034915	1271.7	701		713	EOG091G0O7O	Complete	Group13	4628200	4630078	201.7	156
714	EOG091B02P9	Complete	Group3_2	690541	695310	1792	883		714	EOG091G0OHF	Complete	Group4_1	11069515	11072877	1125.7	645		714	EOG091B02P9	Complete	Group3	2530479	2542507	1725	878		714	EOG091G0O97	Complete	Group6	17673299	17692932	401.5	486
715	EOG091B02PF	Complete	Group2_1	9337954	9351435	619.5	317		715	EOG091G0OI8	Complete	Group11_5	2360623	2361602	306.2	157		715	EOG091B02PF	Complete	Group2	7541599	7555103	640.9	313		715	EOG091G0O9D	Complete	Group8	2727808	2730951	213.2	148
716	EOG091B02PN	Complete	Group2_1	9618677	9622666	1690.9	859		716	EOG091G0OM4	Complete	Group15_1	2546743	2547757	224.4	122		716	EOG091B02PN	Complete	Group2	10078045	10082050	1690.9	859		716	EOG091G0OFC	Complete	GroupUN	7268375	7269196	145.5	158
717	EOG091B02PO	Complete	Group8_4	3632228	3635850	1348.9	791		717	EOG091G0ONT	Complete	Group9_1	1291511	1298548	246.6	197		717	EOG091B02PO	Complete	Group8	7026675	7030297	1348.9	791		717	EOG091G0OHF	Complete	Group4	10599654	10603019	1125.7	645
718	EOG091B02PP	Complete	Group3_2	9611447	9617777	1140.2	531		718	EOG091G0OPI	Complete	Group14_1	4970735	4972251	199.8	186		718	EOG091B02PP	Complete	Group3	12808068	12814404	1140.2	531		718	EOG091G0OI8	Complete	Group11	12431451	12432430	306.2	157
719	EOG091B02PR	Complete	Group7_2	5200134	5205071	1735.9	967		719	EOG091G0OTI	Complete	Group9_3	2079506	2082568	171.5	142		719	EOG091B02PR	Complete	Group7	11018715	11023655	1735.9	967		719	EOG091G0OM4	Complete	Group15	2290504	2291518	224.4	122
720	EOG091B02Q2	Complete	Group2_2	4552476	4556469	1240.6	817		720	EOG091G0OUM	Complete	Group4_1	11931688	11932580	248.5	146		720	EOG091B02Q2	Complete	Group2	14678878	14682871	1240.6	817		720	EOG091G0ONT	Complete	Group9	2887	11210	246.6	197
721	EOG091B02QD	Complete	Group10_7	175124	188744	1546.8	779		721	EOG091G0OWC	Complete	Group5_3	1244548	1253250	168.7	126		721	EOG091B02QD	Complete	Group10	4366582	4378993	1556.1	779		721	EOG091G0OPI	Complete	Group14	4463286	4464803	198.6	186
722	EOG091B02QE	Complete	Group10_10	201520	207275	1599.3	717		722	EOG091G0OWI	Complete	Group5_4	488806	489863	189.7	173		722	EOG091B02QE	Complete	Group10	11157594	11163363	1599.3	717		722	EOG091G0OTI	Complete	Group9	4620848	4625544	173.4	142
723	EOG091B02QK	Complete	Group5_3	1236170	1240044	1925.8	1103		723	EOG091G0OY0	Complete	Group14_1	8010847	8011742	166.3	139		723	EOG091B02QK	Complete	Group5	6036754	6041519	1920.3	1100		723	EOG091G0OUM	Complete	Group4	9735032	9740760	243.3	144
724	EOG091B02QO	Complete	Group3_2	4155237	4159112	1612.8	836		724	EOG091G0P4K	Complete	Group2_1	52566	53930	464.5	333		724	EOG091B02QO	Complete	Group3	6854322	6858197	1612.8	836		724	EOG091G0OWC	Complete	Group5	6020697	6032251	168.4	126
725	EOG091B02QV	Complete	Group12_2	4303793	4314052	1721.6	897		725	EOG091G0P5H	Complete	Group11_2	3677920	3678947	197.1	129		725	EOG091B02QV	Complete	Group12	5008113	5018377	1738.3	897		725	EOG091G0OWI	Complete	Group5	4959444	4960501	189.7	173
726	EOG091B02QW	Complete	Group1_1	2091831	2096903	1766.6	862		726	EOG091G0P5N	Complete	Group1_9	138557	139545	202.3	134		726	EOG091B02QW	Complete	Group1	1541266	1547103	1758.9	859		726	EOG091G0OY0	Complete	Group14	7389608	7390503	166.3	139
727	EOG091B02R1	Complete	Group1_1	5294832	5308812	952	438		727	EOG091G0P9B	Complete	Group9_3	2612804	2613792	185.1	132		727	EOG091B02R1	Complete	Group1	5686577	5704501	950.8	470		727	EOG091G0P4K	Complete	GroupUN	5145724	5147088	464.5	333
728	EOG091B02R5	Complete	Group8_4	1779403	1783096	1289.9	594		728	EOG091G0PAG	Complete	Group10_8	73815	75045	268.9	138		728	EOG091B02R5	Complete	Group8	5132894	5136602	1289.9	594		728	EOG091G0P5H	Complete	Group1	1450573	1451600	197.1	129
729	EOG091B02RC	Complete	Group5_4	3238951	3243417	1679.5	769		729	EOG091G0PD3	Complete	Group15_1	5180144	5181219	124.1	122		729	EOG091B02RC	Complete	Group5	11911095	11915582	1679.5	769		729	EOG091G0P5N	Complete	Group1	23655158	23656146	202.3	134
730	EOG091B02RK	Complete	Group14_1	5103496	5108356	1857.2	812		730	EOG091G0PEI	Complete	GroupUN_248	458817	459447	276.3	126		730	EOG091B02RK	Complete	Group14	4596067	4600934	1857.2	812		730	EOG091G0P9B	Complete	Group9	5158174	5159162	185.1	132
731	EOG091B02RP	Complete	Group14_3	338542	342018	1623	808		731	EOG091G0PGM	Complete	Group2_2	1826249	1826930	146.4	118		731	EOG091B02RP	Complete	Group14	8913908	8917385	1515.5	769		731	EOG091G0PAG	Complete	Group10	7119751	7120983	268.9	138
732	EOG091B02RS	Complete	Group1_6	88380	91358	1140.5	581		732	EOG091G0PHL	Complete	Group1_3	4886339	4887318	252.8	151		732	EOG091B02RS	Complete	Group1	20516081	20525116	1142.7	581		732	EOG091G0PD3	Complete	Group15	5226900	5227979	123.3	122
733	EOG091B02RV	Complete	Group14_1	9080645	9084339	1567.1	739		733	EOG091G0PIU	Complete	Group5_3	1624613	1625362	239.3	158		733	EOG091B02RV	Complete	Group14	7641706	7645400	1567.1	739		733	EOG091G0PEI	Missing
734	EOG091B02RY	Complete	Group13_6	691456	706638	1528.4	705		734	EOG091G0PL0	Complete	Group1_8	623916	625257	275.6	248		734	EOG091B02RY	Complete	Group13	10160468	10175739	1530.3	705		734	EOG091G0PGM	Complete	Group2	11932102	11932783	146.4	118
735	EOG091B02S0	Complete	Group15_1	2603425	2610714	753.1	778		735	EOG091G0PNO	Complete	Group7_1	3801587	3802549	200.6	147		735	EOG091B02S0	Complete	Group15	2350921	2354876	675.7	644		735	EOG091G0PHL	Complete	Group1	17776463	17777446	252.8	151
736	EOG091B02S1	Complete	Group14_1	3019026	3028288	1841.2	832		736	EOG091G0PNP	Complete	Group11_4	2443779	2447536	249.7	174		736	EOG091B02S1	Complete	Group14	2235706	2248133	1841.3	832		736	EOG091G0PIU	Complete	Group5	5652341	5653090	239.3	158
737	EOG091B02S8	Complete	Group14_1	7713437	7718594	1535.6	763		737	EOG091G0PUZ	Complete	Group1_8	643955	645834	311.3	162		737	EOG091B02S8	Complete	Group14	7093302	7097554	1550.5	788		737	EOG091G0PL0	Complete	Group1	24355398	24356727	275.7	248
738	EOG091B02S9	Complete	Group5_4	5327845	5332074	1370.5	740		738	EOG091G0PVT	Complete	Group12_1	2820156	2822157	169.7	133		738	EOG091B02S9	Complete	Group5	9818909	9823144	1371.9	739		738	EOG091G0PNO	Complete	Group7	4374366	4375328	200.6	147
739	EOG091B02SB	Complete	Group1_3	5864156	5867609	1450.3	798		739	EOG091G0PXB	Complete	Group3_2	7415201	7416229	323.2	185		739	EOG091B02SB	Complete	Group1	16793854	16807542	1286.3	789		739	EOG091G0PNP	Complete	Group11	9306936	9310693	249.7	174
740	EOG091B02SC	Complete	Group1_1	445615	447441	1050	483		740	EOG091G0Q02	Complete	Group10_10	3243256	3244159	215.6	183		740	EOG091B02SC	Complete	Group1	932427	939602	1045.3	509		740	EOG091G0PUZ	Complete	Group1	24334806	24336685	311.3	162
741	EOG091B02SD	Complete	Group1_3	889969	895617	958.4	629		741	EOG091G0Q05	Complete	Group3_2	6579189	6581167	136.2	243		741	EOG091B02SD	Complete	Group1	11998535	12004190	987.9	629		741	EOG091G0PVT	Missing
742	EOG091B02SF	Complete	Group8_5	742213	746824	1535.5	828		742	EOG091G0Q1X	Complete	Group11_4	839385	840047	178.2	97		742	EOG091B02SF	Complete	Group8	7849238	7852752	1536.5	828		742	EOG091G0PXB	Complete	Group3	10394026	10395054	323.2	185
743	EOG091B02SJ	Complete	Group8_2	572663	576327	1704.9	815		743	EOG091G0Q27	Complete	Group8_2	528690	530530	201.6	238		743	EOG091B02SJ	Fragmented	Group8	1829524	1843259	1289.5	654		743	EOG091G0Q02	Complete	Group10	12381430	12382333	215.6	183
744	EOG091B02SY	Complete	Group7_2	6566938	6571109	1351	838		744	EOG091G0Q58	Complete	Group3_2	1790917	1791739	264.4	181		744	EOG091B02SY	Complete	Group7	12533548	12537719	1351	838		744	EOG091G0Q05	Complete	Group3	9559622	9561600	136.2	243
745	EOG091B02T3	Complete	Group15_1	3780211	3784022	919.5	440		745	EOG091G0Q7M	Complete	Group5_4	1518719	1519858	159.3	144		745	EOG091B02T3	Complete	Group15	3746440	3752927	796.6	440		745	EOG091G0Q1X	Complete	Group11	7606698	7607362	178.2	97
746	EOG091B02TC	Complete	Group8_4	509369	515473	1656	899		746	EOG091G0QBN	Complete	Group9_3	2935018	2938293	67.1	67		746	EOG091B02TC	Complete	Group8	3956307	3962536	1627.8	904		746	EOG091G0Q27	Complete	Group8	1874148	1875989	201.6	238
747	EOG091B02TF	Complete	Group5_4	5342212	5346514	1342.8	672		747	EOG091G0QCX	Complete	Group2_1	6328679	6329816	191.9	139		747	EOG091B02TF	Complete	Group5	9804464	9808770	1342.8	672		747	EOG091G0Q58	Complete	Group3	5728350	5729172	264.4	181
748	EOG091B02TG	Complete	Group12_2	2180735	2185042	1507.1	735		748	EOG091G0QE1	Complete	Group6_1	579519	580292	122.9	111		748	EOG091B02TG	Complete	Group12	7153473	7157761	1465.6	735		748	EOG091G0Q7M	Complete	Group5	8473315	8474454	159.3	144
749	EOG091B02TH	Complete	Group5_4	7298696	7302480	1672.1	756		749	EOG091G0QEQ	Complete	Group7_2	6470707	6472068	244.6	197		749	EOG091B02TH	Complete	Group5	14174603	14178394	1672.1	756		749	EOG091G0QBN	Complete	Group9	5471110	5474394	67.1	67
750	EOG091B02TI	Complete	Group8_1	309268	316389	1629.5	773		750	EOG091G0QGZ	Complete	Group14_1	5385006	5386375	251.7	124		750	EOG091B02TI	Complete	Group8	264590	271732	1629.5	773		750	EOG091G0QCX	Complete	Group2	4973909	4975046	191.9	139
751	EOG091B02TQ	Complete	Group9_1	1600085	1604185	833	749		751	EOG091G0QIP	Complete	Group1_3	6189762	6190781	172.4	136		751	EOG091B02TQ	Complete	GroupUN	9748371	9752475	833	749		751	EOG091G0QE1	Complete	GroupUN	1759285	1760058	122.9	111
752	EOG091B02TZ	Complete	Group11_5	3609904	3613325	1746.9	808		752	EOG091G0QJA	Complete	Group5_4	939611	974571	164.2	103		752	EOG091B02TZ	Complete	Group11	14675774	14679196	1846.2	832		752	EOG091G0QEQ	Complete	Group7	12437318	12439408	229.1	166
753	EOG091B02U7	Complete	Group3_1	3304527	3307776	1682.9	831		753	EOG091G0QKK	Complete	Group15_1	2745675	2746501	239.4	150		753	EOG091B02U7	Complete	Group3	1700040	1703290	1682.9	831		753	EOG091G0QGZ	Complete	Group10	11377432	11378802	251.7	124
754	EOG091B02UR	Complete	Group11_1	584770	589524	2173.2	1076		754	EOG091G0QNR	Complete	Group8_2	65429	66271	200.1	144		754	EOG091B02UR	Complete	Group11	578249	583003	2173.2	1076		754	EOG091G0QIP	Complete	Group1	16469544	16470563	172.4	136
755	EOG091B02UW	Complete	Group8_4	3852509	3857219	1823.6	953		755	EOG091G0QNW	Fragmented	Group9_1	513947	521282	56.6	53		755	EOG091B02UW	Complete	Group8	8899655	8904370	1908.2	953		755	EOG091G0QJA	Complete	Group5	6928242	6963246	164.2	103
756	EOG091B02V1	Complete	Group7_1	3241543	3244836	1639.8	761		756	EOG091G0QPG	Complete	Group10_8	862139	863066	309.1	154		756	EOG091B02V1	Complete	Group7	3701447	3704741	1639.8	761		756	EOG091G0QKK	Complete	Group15	2543249	2544075	239.4	150
757	EOG091B02V3	Complete	Group6_7	800753	809455	1258.6	709		757	EOG091G0QRW	Complete	Group5_4	453532	456572	241.7	130		757	EOG091B02V3	Complete	Group6	7431371	7445267	1308.9	709		757	EOG091G0QNR	Complete	Group8	1531905	1532747	200.1	144
758	EOG091B02V4	Complete	Group2_1	5501504	5509752	814.2	640		758	EOG091G0QS4	Complete	Group11_5	2488055	2493941	169.4	107		758	EOG091B02V4	Complete	Group2	4137246	4145525	812	644		758	EOG091G0QNW	Missing
759	EOG091B02V9	Complete	Group11_5	3339191	3344111	1336.1	735		759	EOG091G0QS6	Missing							759	EOG091B02V9	Complete	Group11	13411871	13416797	1336.1	735		759	EOG091G0QPG	Complete	Group10	6339225	6340152	309.1	154
760	EOG091B02VN	Complete	Group1_1	5983256	5988127	1343.1	754		760	EOG091G0QUH	Complete	Group1_3	995169	996822	199.7	205		760	EOG091B02VN	Complete	Group1	6691257	6696131	1343.1	754		760	EOG091G0QRW	Complete	Group5	4992682	4993664	255.7	131
761	EOG091B02W3	Complete	Group11_5	1481176	1488300	1492	771		761	EOG091G0QW9	Complete	Group3_1	326578	331150	307.1	200		761	EOG091B02W3	Complete	Group11	11547739	11554832	1492	771		761	EOG091G0QS4	Duplicated	Group11	12559916	12560856	230.7	137
762	EOG091B02W9	Complete	Group8_3	342149	346140	1545.8	779		762	EOG091G0QZ2	Complete	Group4_1	8885378	8887036	153	100		762	EOG091B02W9	Complete	Group8	2522977	2526968	1545.8	779		762	EOG091G0QS4	Duplicated	GroupUN	154984648	154985588	230.7	137
763	EOG091B02WL	Complete	Group6_7	1264549	1268647	1732.5	801		763	EOG091G0R04	Complete	Group6_7	3203720	3204948	268.7	166		763	EOG091B02WL	Complete	Group6	6962058	6966073	1647.2	789		763	EOG091G0QS6	Complete	Group1	24363895	24364664	142.1	103
764	EOG091B02WM	Complete	Group11_5	3991770	3995368	762.3	943		764	EOG091G0R0A	Complete	Group3_2	365333	366253	226.1	164		764	EOG091B02WM	Complete	Group11	14291726	14298509	743.8	971		764	EOG091G0QUH	Complete	Group1	12103815	12105468	199.7	205
765	EOG091B02WU	Complete	Group9_3	3967713	3975017	1567.4	825		765	EOG091G0R21	Complete	Group10_10	3480110	3481046	202.5	155		765	EOG091B02WU	Complete	Group9	6536863	6545427	1564	825		765	EOG091G0QW9	Complete	GroupUN	2850786	2854973	307.1	200
766	EOG091B02X7	Complete	Group6_7	7129883	7134378	1563.6	802		766	EOG091G0R3S	Complete	Group4_1	11903098	11904478	322.9	232		766	EOG091B02X7	Complete	Group6	6332355	6336853	1563.6	802		766	EOG091G0QZ2	Complete	Group4	8191668	8193329	153	100
767	EOG091B02XF	Complete	Group9_1	1566921	1572117	1353.3	694		767	EOG091G0R6Z	Complete	Group1_3	1704678	1706163	249.5	174		767	EOG091B02XF	Fragmented	Group9	275213	290074	1078.4	567		767	EOG091G0R04	Complete	Group6	9266102	9267331	268.7	166
768	EOG091B02XH	Complete	Group5_1	1716637	1740560	1714.3	937		768	EOG091G0R9X	Complete	Group3_2	4481963	4483028	237.3	145		768	EOG091B02XH	Complete	Group5	1104414	1133699	1625.8	899		768	EOG091G0R0A	Complete	Group3	2859497	2860417	226.1	164
769	EOG091B02XK	Complete	Group7_2	3862663	3874741	1203.9	676		769	EOG091G0RA2	Complete	Group3_2	745837	746998	226.3	117		769	EOG091B02XK	Complete	Group7	9196733	9212759	1203.6	676		769	EOG091G0R21	Complete	Group10	12629570	12630510	202.5	155
770	EOG091B02XQ	Complete	Group11_3	1592175	1600089	858.8	733		770	EOG091G0RCI	Complete	Group15_1	47309	48662	145.1	155		770	EOG091B02XQ	Complete	GroupUN	4485244	4488741	941.8	766		770	EOG091G0R3S	Complete	Group4	9768048	9769428	322.9	232
771	EOG091B02XU	Complete	Group15_1	5837972	5842368	1936.1	861		771	EOG091G0RHX	Missing							771	EOG091B02XU	Complete	Group15	6282717	6287114	1936.1	861		771	EOG091G0R6Z	Complete	Group1	12487884	12489458	299.4	174
772	EOG091B02XX	Complete	Group1_3	5349816	5357761	1577.9	786		772	EOG091G0RI9	Complete	Group5_4	7769793	7770818	173.4	148		772	EOG091B02XX	Complete	Group1	17306549	17310048	1633.1	813		772	EOG091G0R9X	Complete	Group3	7181601	7182662	237.3	145
773	EOG091B02Y6	Complete	Group4_1	12647761	12651493	1471.8	698		773	EOG091G0RKU	Complete	Group11_5	1102273	1103765	163.2	116		773	EOG091B02Y6	Complete	Group4	12530297	12534029	1471.8	698		773	EOG091G0RA2	Complete	Group3	2479343	2480504	226.3	117
774	EOG091B02YA	Complete	Group12_3	2476260	2479424	1600.1	843		774	EOG091G0RM8	Complete	Group10_10	1738250	1738732	172.1	123		774	EOG091B02YA	Complete	Group12	9860200	9863364	1600.1	843		774	EOG091G0RCI	Complete	GroupUN	3160123	3161478	145.1	155
775	EOG091B02YB	Complete	Group10_8	354305	358406	1441.7	696		775	EOG091G0RPE	Complete	Group10_7	1046841	1047915	183.1	110		775	EOG091B02YB	Complete	Group10	6838160	6841963	1153.5	591		775	EOG091G0RHX	Missing
776	EOG091B02YD	Complete	Group1_4	974683	978907	1320.5	595		776	EOG091G0RR3	Complete	Group7_1	4654551	4655770	260	166		776	EOG091B02YD	Complete	Group1	20109787	20120378	1318.3	595		776	EOG091G0RI9	Complete	Group5	13707234	13708259	173.4	148
777	EOG091B02YE	Complete	Group3_2	112777	117042	1345.7	765		777	EOG091G0RRA	Complete	Group14_1	7501689	7502912	168.4	135		777	EOG091B02YE	Complete	Group3	3109304	3113571	1344	765		777	EOG091G0RKU	Complete	Group11	11161647	11163136	163.2	116
778	EOG091B02YF	Complete	Group9_3	7617747	7621471	996.6	669		778	EOG091G0RRE	Complete	Group5_4	7727611	7728603	157.4	118		778	EOG091B02YF	Complete	Group9	10051016	10054755	996.6	669		778	EOG091G0RM8	Complete	Group10	9602685	9603167	172.1	123
779	EOG091B02YR	Complete	Group3_2	178004	190074	1141.3	694		779	EOG091G0RRN	Complete	Group7_2	6543220	6544072	207.8	131		779	EOG091B02YR	Complete	Group3	3036371	3046875	1140.7	692		779	EOG091G0RPE	Complete	Group10	5279669	5280778	183.4	110
780	EOG091B02YV	Complete	Group11_5	3153919	3157561	1508.1	844		780	EOG091G0RRT	Complete	Group4_1	5862949	5864377	184.2	118		780	EOG091B02YV	Complete	Group11	13226517	13230160	1508.1	844		780	EOG091G0RR3	Complete	GroupUN	18668313	18669532	260	166
781	EOG091B02Z1	Complete	Group6_1	2339088	2344042	1606.1	778		781	EOG091G0RT1	Complete	Group5_4	7291487	7297508	285.8	203		781	EOG091B02Z1	Complete	Group6	212979	217942	1606.1	778		781	EOG091G0RRA	Complete	Group14	6880590	6881813	168.4	135
782	EOG091B02Z6	Complete	Group3_2	842483	853250	1464	771		782	EOG091G0RTI	Complete	Group10_8	876230	877455	212.3	155		782	EOG091B02Z6	Complete	Group3	2374357	2381710	1523.6	771		782	EOG091G0RRE	Complete	Group5	13749598	13750590	157.4	118
783	EOG091B02Z8	Complete	Group3_1	2872664	2877729	1617.7	750		783	EOG091G0RTZ	Complete	Group9_3	4448923	4449541	183.3	84		783	EOG091B02Z8	Complete	Group3	2097346	2102412	1617.7	750		783	EOG091G0RRN	Complete	Group7	12510499	12511351	207.8	131
784	EOG091B02ZA	Complete	Group6_5	271382	275453	1752.5	816		784	EOG091G0RVD	Complete	Group15_1	8838256	8839001	188.6	124		784	EOG091B02ZA	Complete	GroupUN	23886877	23890948	1752.5	816		784	EOG091G0RRT	Fragmented	Group4	4658752	4670203	91.9	77
785	EOG091B02ZE	Complete	Group3_2	1830344	1835613	1078.9	764		785	EOG091G0RWI	Complete	Group16_2	808227	816878	190.4	237		785	EOG091B02ZE	Complete	Group3	5676661	5690881	1101.4	772		785	EOG091G0RT1	Complete	Group5	14179582	14180947	357	205
786	EOG091B02ZP	Complete	Group1_10	112853	117795	1502.4	832		786	EOG091G0RWW	Complete	Group12_1	2449855	2450495	153.7	118		786	EOG091B02ZP	Complete	Group1	26133292	26145107	1501.5	832		786	EOG091G0RTI	Complete	Group10	6324738	6325963	212.3	155
787	EOG091B02ZQ	Complete	Group6_7	2623888	2630124	1070.5	807		787	EOG091G0S0I	Missing							787	EOG091B02ZQ	Complete	Group6	8686496	8692773	1069	809		787	EOG091G0RTZ	Complete	Group9	7030659	7031281	183.3	84
788	EOG091B02ZV	Complete	Group11_5	3822005	3825562	1658.9	801		788	EOG091G0S2R	Complete	Group10_9	1064173	1066093	170.6	257		788	EOG091B02ZV	Complete	Group11	14462999	14466569	1658.9	801		788	EOG091G0RVD	Complete	Group15	9320103	9320848	190.1	124
789	EOG091B02ZW	Complete	Group3_1	3308480	3313499	1368.2	1398		789	EOG091G0S5L	Complete	Group13_4	2064688	2067275	697.1	434		789	EOG091B02ZW	Complete	Group3	1694314	1699335	1368.2	1398		789	EOG091G0RWI	Complete	Group16	4288929	4302894	184.5	236
790	EOG091B02ZX	Complete	Group6_7	3824057	3827038	1161.8	533		790	EOG091G0S8Y	Complete	Group12_1	2052842	2053799	212.5	127		790	EOG091B02ZX	Complete	Group6	9894025	9897006	1161.8	533		790	EOG091G0RWW	Complete	Group12	2892732	2893372	153.7	118
791	EOG091B02ZY	Complete	Group1_1	4637762	4641341	1410	792		791	EOG091G0SAU	Complete	Group3_1	1948305	1950243	116	118		791	EOG091B02ZY	Complete	Group1	4595386	4598965	1410	792		791	EOG091G0S0I	Missing
792	EOG091B0302	Complete	Group8_4	3599365	3605232	1808.5	787		792	EOG091G0SB2	Complete	Group1_1	5489977	5490691	239.1	150		792	EOG091B0302	Complete	Group8	6993540	6999413	1808.5	787		792	EOG091G0S2R	Complete	Group10	8557979	8559899	170.6	257
793	EOG091B030A	Complete	Group7_2	5274142	5283021	837.5	752		793	EOG091G0SBR	Complete	Group11_1	664916	665739	191	132		793	EOG091B030A	Complete	Group7	11092353	11102147	837.9	752		793	EOG091G0S5L	Complete	Group13	3410094	3412681	697.1	434
794	EOG091B030S	Complete	Group6_7	11011326	11019795	1033	531		794	EOG091G0SCV	Complete	Group1_3	2535283	2535959	78.5	82		794	EOG091B030S	Complete	Group6	16342035	16350543	1033	531		794	EOG091G0S8Y	Complete	Group12	2498411	2499368	212.5	127
795	EOG091B030V	Complete	Group4_1	11945619	11949884	1365.8	656		795	EOG091G0SGH	Complete	Group12_3	2482154	2483444	224.2	138		795	EOG091B030V	Complete	Group4	9722406	9726675	1365.8	656		795	EOG091G0SAU	Complete	Group1	10913285	10915221	116	118
796	EOG091B0312	Complete	Group11_5	4422738	4429309	1572.6	833		796	EOG091G0SGT	Complete	Group5_4	3747974	3748757	117.6	110		796	EOG091B0312	Complete	Group11	13859140	13865712	1572.6	833		796	EOG091G0SB2	Complete	Group1	7175680	7176394	239.1	150
797	EOG091B0316	Complete	Group15_1	7390379	7397098	2023.1	1119		797	EOG091G0SM9	Complete	Group10_10	1503583	1504065	147.2	128		797	EOG091B0316	Complete	Group15	7853703	7860279	1993.9	1067		797	EOG091G0SBR	Complete	Group11	1359745	1360568	191	132
798	EOG091B0317	Complete	Group5_3	1644858	1650111	2035.2	843		798	EOG091G0SNM	Complete	Group1_10	1053439	1053918	233.6	139		798	EOG091B0317	Complete	Group5	5627335	5640780	2033.7	843		798	EOG091G0SCV	Complete	Group1	13920704	13921380	78.5	82
799	EOG091B0319	Complete	Group1_3	4349645	4357825	464.7	725		799	EOG091G0SOZ	Complete	Group8_4	1779403	1783096	738.8	514		799	EOG091B0319	Complete	Group1	15699929	15707236	567.6	517		799	EOG091G0SGH	Complete	Group12	9856178	9856989	165.7	119
800	EOG091B031B	Complete	Group5_4	7036370	7041593	1028.7	747		800	EOG091G0SQV	Complete	Group1_1	5032002	5032784	155	114		800	EOG091B031B	Complete	Group5	13445990	13451190	1021.3	834		800	EOG091G0SGT	Complete	Group5	11389344	11390127	117.6	110
801	EOG091B031C	Complete	Group14_1	2576965	2580296	1501.4	807		801	EOG091G0SRJ	Complete	Group3_2	1857564	1858947	190.9	139		801	EOG091B031C	Complete	Group14	1994660	1997992	1501.4	807		801	EOG091G0SM9	Complete	Group10	9835154	9835636	147.2	128
802	EOG091B031G	Complete	Group6_7	7442459	7449684	1512.9	760		802	EOG091G0SRZ	Complete	GroupUN_248	300577	301362	239.2	129		802	EOG091B031G	Complete	Group6	6017586	6024483	1536	760		802	EOG091G0SNM	Complete	Group1	27070930	27071409	233.6	139
803	EOG091B031K	Complete	Group5_4	7165319	7169176	1530.9	820		803	EOG091G0SU6	Complete	Group15_1	5097921	5099046	284	230		803	EOG091B031K	Complete	Group5	14307045	14310903	1529.9	820		803	EOG091G0SOZ	Complete	Group8	5132894	5136602	738.8	514
804	EOG091B031P	Complete	Group1_3	5090707	5099088	1467	774		804	EOG091G0SV1	Complete	Group14_1	8356888	8357522	237.5	126		804	EOG091B031P	Complete	Group1	17565475	17573860	1419.1	745		804	EOG091G0SQV	Complete	Group1	5325655	5326437	155	114
805	EOG091B0320	Complete	Group5_4	978573	981932	1233.6	782		805	EOG091G0T3D	Complete	Group3_2	6601215	6605064	374.1	341		805	EOG091B0320	Complete	Group5	6967249	6970607	1233.6	782		805	EOG091G0SRJ	Complete	Group3	5662199	5663582	190.9	139
806	EOG091B0326	Complete	Group14_1	6356966	6362488	1454.8	731		806	EOG091G0T3X	Complete	Group16_2	871333	872064	119	127		806	EOG091B0326	Complete	Group14	4899246	4904808	1454.8	731		806	EOG091G0SRZ	Complete	GroupUN	15508867	15519921	201.5	109
807	EOG091B032D	Complete	Group10_9	1175590	1193446	1451.6	1138		807	EOG091G0T5O	Complete	Group1_8	143180	151784	151.9	189		807	EOG091B032D	Complete	Group10	8669699	8696763	1535.7	1177		807	EOG091G0SU6	Complete	Group15	5144698	5145823	284	230
808	EOG091B032N	Complete	Group12_2	4341297	4350025	1379.5	671		808	EOG091G0T79	Complete	Group1_10	3586720	3588172	144.1	146		808	EOG091B032N	Complete	Group12	4970375	4980782	1379.8	671		808	EOG091G0SV1	Complete	Group14	8368655	8369289	237.5	126
809	EOG091B032T	Complete	Group6_7	5327569	5339846	2065.2	1311		809	EOG091G0TA6	Complete	Group1_10	1349726	1350643	245.3	176		809	EOG091B032T	Complete	Group6	11544005	11553296	1651.3	1102		809	EOG091G0T3D	Complete	Group3	9581879	9585731	374.6	341
810	EOG091B032Y	Complete	Group8_5	1879400	1882979	1020.8	778		810	EOG091G0TAC	Complete	Group11_3	2101778	2104597	105.3	110		810	EOG091B032Y	Complete	Group8	9680980	9684559	1020.5	778		810	EOG091G0T3X	Complete	Group16	4240342	4241073	119	127
811	EOG091B0331	Complete	Group12_3	1766383	1772433	996.3	498		811	EOG091G0TAU	Complete	Group9_3	4443027	4444205	356.4	333		811	EOG091B0331	Complete	Group12	10572628	10589494	991.4	498		811	EOG091G0T5O	Missing
812	EOG091B0333	Complete	Group11_4	1426578	1433475	1810.1	864		812	EOG091G0TCJ	Complete	Group7_1	5284474	5285219	209	143		812	EOG091B0333	Complete	Group11	8194398	8201316	1810.1	864		812	EOG091G0T79	Complete	Group1	28524672	28526124	144.1	146
813	EOG091B0337	Complete	Group5_4	2198639	2204294	994.4	484		813	EOG091G0TKH	Complete	Group1_9	1193399	1193946	138.8	104		813	EOG091B0337	Complete	Group5	7782402	7788031	994.4	484		813	EOG091G0TA6	Complete	Group1	28105955	28106872	245.3	176
814	EOG091B0338	Complete	Group1_1	6371651	6382725	1354.3	846		814	EOG091G0TM2	Complete	Group5_4	460928	461531	111.9	74		814	EOG091B0338	Complete	Group1	6286935	6298053	1354.3	846		814	EOG091G0TAC	Complete	GroupUN	20811682	20814501	105.3	110
815	EOG091B033O	Complete	Group2_1	4479314	4485757	1290.8	611		815	EOG091G0TN4	Complete	Group2_2	2997769	2998314	133.5	125		815	EOG091B033O	Complete	Group2	2950321	2955098	1289.5	611		815	EOG091G0TAU	Complete	Group9	7024752	7025930	356	333
816	EOG091B0341	Complete	Group4_1	8034573	8038879	557.2	516		816	EOG091G0TNU	Complete	Group1_1	4374588	4375429	189.9	101		816	EOG091B0341	Complete	Group4	6446269	6450575	557.2	516		816	EOG091G0TCJ	Complete	Group7	6735960	6736711	209	143
817	EOG091B0345	Complete	Group10_8	650099	669757	1455.8	723		817	EOG091G0TQF	Complete	Group16_1	2723565	2724956	222.7	125		817	EOG091B0345	Complete	Group10	6530892	6545889	1499.9	741		817	EOG091G0TKH	Complete	Group1	22591852	22592399	138.8	104
818	EOG091B0349	Complete	Group9_1	1258640	1267146	1054.1	514		818	EOG091G0TRW	Complete	Group9_3	3541656	3542383	169	111		818	EOG091B0349	Fragmented	GroupUN	30034962	30050456	798.8	413		818	EOG091G0TM2	Complete	Group5	4987724	4988327	111.9	74
819	EOG091B034A	Complete	Group5_3	1134722	1139328	1532.9	715		819	EOG091G0TSE	Complete	Group3_2	6530318	6530945	179	108		819	EOG091B034A	Complete	Group5	6137354	6147521	1490.2	715		819	EOG091G0TN4	Complete	Group2	13121637	13122182	133.5	125
820	EOG091B034C	Complete	Group3_2	3959124	3964394	1797.2	1137		820	EOG091G0TVG	Fragmented	Group9_2	1246283	1251885	72.7	65		820	EOG091B034C	Complete	Group3	6654232	6659506	1794.1	1137		820	EOG091G0TNU	Complete	Group1	4860751	4861592	189.9	101
821	EOG091B034K	Complete	Group13_3	595017	598665	1684.7	784		821	EOG091G0TWR	Complete	Group1_1	4398581	4402656	167.8	83		821	EOG091B034K	Complete	Group13	2846006	2849578	1628.1	752		821	EOG091G0TQF	Complete	Group16	4012414	4013743	222.7	125
822	EOG091B034M	Complete	Group3_2	4500794	4503815	1101.3	725		822	EOG091G0TZ2	Complete	Group8_4	2542776	2543491	130.8	106		822	EOG091B034M	Complete	Group3	7200430	7203451	1101.3	725		822	EOG091G0TRW	Complete	Group9	6107698	6108425	169	111
823	EOG091B034S	Complete	Group10_1	387025	391041	1391.6	715		823	EOG091G0TZU	Complete	Group3_1	332743	334455	203.9	130		823	EOG091B034S	Complete	GroupUN	16120102	16124118	1388.8	720		823	EOG091G0TSE	Complete	Group3	9510124	9510733	185.9	108
824	EOG091B034W	Complete	Group2_2	2971460	2977910	1254.3	853		824	EOG091G0TZX	Complete	Group15_1	7830422	7831234	252.2	134		824	EOG091B034W	Complete	Group2	13095129	13101719	1254.3	853		824	EOG091G0TVG	Complete	Group9	1739653	1740277	138.2	97
825	EOG091B034Y	Complete	Group8_5	1086605	1092604	2002.2	1127		825	EOG091G0U2U	Complete	Group8_4	3142164	3142975	171.7	136		825	EOG091B034Y	Complete	Group8	7501247	7507192	2002.2	1127		825	EOG091G0TWR	Complete	Group1	4833523	4842640	167.9	83
826	EOG091B0350	Complete	Group9_3	1912620	1918080	1400	769		826	EOG091G0U3W	Complete	Group6_7	7459689	7460213	189.1	135		826	EOG091B0350	Complete	Group9	4454036	4469168	1224	1175		826	EOG091G0TZ2	Complete	Group8	5900715	5901430	130.8	106
827	EOG091B035A	Complete	Group2_1	327483	338680	1521	792		827	EOG091G0U4B	Complete	Group11_5	1780219	1781232	218	178		827	EOG091B035A	Complete	GroupUN	13223238	13232888	1525.8	795		827	EOG091G0TZU	Complete	GroupUN	2847480	2849193	203.9	130
828	EOG091B035H	Complete	Group10_7	1048355	1050881	1018.9	479		828	EOG091G0U75	Complete	Group3_2	117619	119275	330.3	181		828	EOG091B035H	Complete	Group10	5268066	5279229	889.8	456		828	EOG091G0TZX	Complete	Group15	8293627	8294439	252.2	134
829	EOG091B035J	Complete	Group7_2	5810571	5815241	835.7	732		829	EOG091G0UB5	Complete	Group6_1	1819705	1820834	198.1	111		829	EOG091B035J	Complete	Group7	11636704	11641375	834	727		829	EOG091G0U2U	Complete	Group8	6532383	6533196	171.7	136
830	EOG091B035L	Complete	Group5_4	3631606	3637195	1541.6	750		830	EOG091G0UE6	Complete	Group12_1	2055820	2057067	202.8	122		830	EOG091B035L	Complete	Group5	11517266	11523640	1541.4	750		830	EOG091G0U3W	Complete	Group6	6007322	6007846	189.1	135
831	EOG091B035O	Complete	Group4_1	5853122	5858619	1335.9	710		831	EOG091G0UKA	Complete	Group3_2	951451	951891	246.5	122		831	EOG091B035O	Complete	Group4	4664193	4669693	1335.9	710		831	EOG091G0U4B	Complete	Group11	11847987	11849002	218	178
832	EOG091B035S	Complete	Group2_1	4507735	4511402	1242.9	783		832	EOG091G0UKP	Complete	Group16_2	865997	866911	223.4	130		832	EOG091B035S	Complete	Group2	2977114	2980784	1242.7	790		832	EOG091G0U75	Complete	Group3	3107069	3108727	330.3	181
833	EOG091B035V	Complete	Group10_10	1757501	1779280	1374.7	711		833	EOG091G0ULR	Complete	Group15_1	7410669	7411328	235.3	176		833	EOG091B035V	Complete	Group10	9551773	9589182	1315	680		833	EOG091G0UB5	Complete	Group6	787733	788862	198.1	111
834	EOG091B0367	Complete	Group6_7	10668876	10672324	1084.1	741		834	EOG091G0UOM	Complete	Group5_1	3631121	3631555	115.2	114		834	EOG091B0367	Complete	Group6	16684881	16688248	1061.4	741		834	EOG091G0UE6	Complete	Group12	2501408	2502662	202.8	122
835	EOG091B0368	Complete	Group11_5	280979	286412	934	736		835	EOG091G0UQ0	Complete	GroupUN_53	23293	23901	110.1	104		835	EOG091B0368	Complete	Group11	10338015	10343457	923.2	800		835	EOG091G0UKA	Complete	Group3	3720804	3721244	246.5	122
836	EOG091B036B	Complete	Group7_1	1303583	1309121	1695	1010		836	EOG091G0UQZ	Complete	Group16_1	1496287	1497049	214.1	124		836	EOG091B036B	Complete	Group7	770320	775858	1695.5	948		836	EOG091G0UKP	Complete	Group16	4245522	4246444	223.4	130
837	EOG091B036D	Complete	Group4_1	8132204	8137257	1108.9	699		837	EOG091G0UTL	Complete	Group5_4	6476194	6479449	132.4	109		837	EOG091B036D	Complete	Group4	6347798	6352862	1108.9	699		837	EOG091G0ULR	Complete	Group15	7873851	7874510	235.3	176
838	EOG091B036F	Complete	Group11_5	1404233	1407373	1203.2	665		838	EOG091G0UUT	Complete	Group15_1	7417321	7418208	180.6	176		838	EOG091B036F	Complete	Group11	11462317	11465465	1273.2	667		838	EOG091G0UOM	Complete	Group5	3206673	3207107	115.2	114
839	EOG091B036G	Complete	Group6_1	1759553	1797113	1467.3	665		839	EOG091G0UXY	Complete	Group2_1	18539	19210	168.6	142		839	EOG091B036G	Complete	Group6	1406430	1441766	1467.4	665		839	EOG091G0UQ0	Complete	GroupUN	30507931	30508539	110.1	104
840	EOG091B036K	Complete	Group1_10	1312653	1316095	1380.7	807		840	EOG091G0UYL	Complete	Group8_5	4320546	4322102	216.3	120		840	EOG091B036K	Complete	Group1	28140285	28143715	1381	807		840	EOG091G0UQZ	Complete	Group16	1548978	1549740	214.1	124
841	EOG091B036T	Complete	Group10_9	463603	466295	1136.9	708		841	EOG091G0UZ0	Complete	Group15_1	3037068	3038127	141.2	89		841	EOG091B036T	Complete	Group10	7619636	7622330	1136.9	708		841	EOG091G0UTL	Complete	Group5	12885613	12888868	132.4	109
842	EOG091B0371	Complete	Group8_5	4815163	4818861	1324.1	713		842	EOG091G0V3C	Complete	Group1_1	4809007	4810013	162.8	114		842	EOG091B0371	Complete	Group8	13158229	13161966	1324.1	713		842	EOG091G0UUT	Complete	Group15	7880480	7881367	180.6	176
843	EOG091B0372	Complete	Group13_5	884667	890094	1334.2	766		843	EOG091G0VGJ	Complete	Group1_1	7071671	7072793	186.1	97		843	EOG091B0372	Complete	Group13	9167040	9171730	1334.2	766		843	EOG091G0UXY	Complete	GroupUN	5179048	5179719	168.6	142
844	EOG091B037F	Complete	Group15_1	7580096	7585155	1464	710		844	EOG091G0VIF	Complete	Group8_4	518069	519650	174.1	127		844	EOG091B037F	Complete	Group15	8043050	8047714	1464	710		844	EOG091G0UYL	Complete	Group8	12664588	12666144	216.3	120
845	EOG091B037K	Complete	Group4_1	4811301	4816045	1620	752		845	EOG091G0VMU	Complete	Group11_3	2116228	2118931	290.8	206		845	EOG091B037K	Complete	Group4	4234501	4239254	1620	752		845	EOG091G0UZ0	Complete	Group15	2836082	2837141	141.2	89
846	EOG091B037Q	Complete	Group9_3	7351632	7355733	870.9	567		846	EOG091G0VNB	Complete	Group8_4	117004	117638	192	95		846	EOG091B037Q	Complete	Group9	10320188	10324289	870.9	567		846	EOG091G0V3C	Complete	Group1	5552640	5553646	162.8	114
847	EOG091B037R	Complete	Group1_3	1847751	1851774	1264.2	681		847	EOG091G0VQK	Complete	Group6_7	8259252	8280046	207.1	467		847	EOG091B037R	Complete	Group1	12345905	12349930	1264.2	681		847	EOG091G0VGJ	Complete	Group1	8059395	8061614	186.1	97
848	EOG091B037S	Complete	Group11_2	1891085	1900395	923.9	600		848	EOG091G0VSN	Complete	Group3_2	8689563	8690778	136.2	109		848	EOG091B037S	Complete	Group11	2918417	2923605	923.4	602		848	EOG091G0VIF	Complete	Group8	3964988	3966570	176.2	129
849	EOG091B037T	Complete	Group4_1	11906601	11911473	1653.1	775		849	EOG091G0VSZ	Complete	Group6_2	316952	317574	161.3	93		849	EOG091B037T	Complete	Group4	9761049	9765924	1653.1	775		849	EOG091G0VMU	Complete	GroupUN	20797345	20800048	290.8	206
850	EOG091B037W	Complete	Group10_10	1267096	1270503	607.4	650		850	EOG091G0VTN	Complete	Group1_1	4553036	4554216	178.4	116		850	EOG091B037W	Complete	Group10	10068266	10071674	658.9	711		850	EOG091G0VNB	Complete	Group8	3561959	3562593	192	95
851	EOG091B0385	Complete	Group13_3	734070	742211	1618.3	892		851	EOG091G0VVZ	Complete	Group3_2	6627986	6629207	236.5	232		851	EOG091B0385	Complete	Group13	3092696	3107908	1611.4	868		851	EOG091G0VQK	Complete	Group6	14243303	14246030	69.6	287
852	EOG091B038F	Complete	Group7_2	5530110	5534558	1395.9	733		852	EOG091G0VWO	Complete	Group12_1	2271160	2271797	152.9	98		852	EOG091B038F	Complete	Group7	11351979	11356448	1390	732		852	EOG091G0VSN	Complete	Group3	11777308	11778520	136.2	109
853	EOG091B038I	Complete	Group14_1	8118309	8121930	1336.4	725		853	EOG091G0VZF	Complete	Group3_2	1302903	1303510	178.9	96		853	EOG091B038I	Complete	Group14	8603535	8607156	1336.4	725		853	EOG091G0VSZ	Missing
854	EOG091B038O	Complete	Group8_5	2973052	2984685	1240.9	1331		854	EOG091G0W0U	Complete	Group1_8	1087019	1087751	83.4	84		854	EOG091B038O	Complete	Group8	10626108	10632688	1101.3	1347		854	EOG091G0VTN	Complete	Group1	4681359	4682490	178.6	116
855	EOG091B038X	Complete	Group5_4	5865742	5871678	1012	839		855	EOG091G0W1S	Complete	Group16_1	781577	782204	233.8	112		855	EOG091B038X	Complete	Group5	9283869	9287958	678.7	563		855	EOG091G0VVZ	Complete	Group3	9608313	9609536	236.5	232
856	EOG091B0395	Complete	Group4_1	12657437	12661094	1892	1002		856	EOG091G0W26	Complete	Group4_1	12823027	12823922	189.7	100		856	EOG091B0395	Complete	Group4	12520692	12524349	1892	1002		856	EOG091G0VWO	Complete	Group12	2716437	2717074	152.9	98
857	EOG091B039A	Complete	Group15_1	5789307	5793873	1253.9	746		857	EOG091G0W2D	Complete	Group1_10	1157559	1158597	151.5	104		857	EOG091B039A	Complete	Group15	6235269	6239848	1253.9	746		857	EOG091G0VZF	Complete	Group3	3370669	3371276	178.9	96
858	EOG091B039H	Complete	Group8_4	3025649	3042455	2124.9	993		858	EOG091G0W5M	Complete	Group8_2	424997	426508	275.6	193		858	EOG091B039H	Complete	Group8	6422512	6432568	1993.2	949		858	EOG091G0W0U	Complete	Group1	23892385	23893117	83.4	84
859	EOG091B039V	Complete	Group3_2	9087185	9091700	1445.5	996		859	EOG091G0W6G	Complete	GroupUN_53	30501	31346	214.5	104		859	EOG091B039V	Complete	Group3	12174770	12179291	1445.3	1052		859	EOG091G0W1S	Complete	Group16	68496	69123	233.8	112
860	EOG091B03A2	Complete	Group5_2	232699	243109	1296.7	690		860	EOG091G0W86	Complete	Group15_1	7449956	7450405	97.5	125		860	EOG091B03A2	Complete	Group5	3845445	3865396	1292.9	675		860	EOG091G0W26	Complete	Group4	12357610	12358505	189.7	100
861	EOG091B03A6	Complete	Group7_2	1684974	1692433	1800.8	942		861	EOG091G0W8V	Complete	Group8_5	4678544	4680058	189.2	80		861	EOG091B03A6	Complete	Group7	7564654	7572113	1800.8	942		861	EOG091G0W2D	Complete	Group1	28296674	28297715	151.5	104
862	EOG091B03A8	Complete	Group15_1	5081041	5090452	1077.1	712		862	EOG091G0W96	Complete	Group12_3	1758165	1758494	152.1	85		862	EOG091B03A8	Complete	Group15	5124467	5137228	1073.8	710		862	EOG091G0W5M	Complete	Group8	1977627	1979138	275.6	193
863	EOG091B03AH	Complete	Group15_1	7890797	7895842	1507.1	1320		863	EOG091G0WAL	Complete	Group4_1	3350405	3351541	247.7	160		863	EOG091B03AH	Complete	Group15	8353985	8359031	1488	1320		863	EOG091G0W6G	Complete	GroupUN	30515143	30515988	214.5	104
864	EOG091B03AY	Complete	Group14_1	6846379	6849451	1221.5	681		864	EOG091G0WCB	Complete	Group10_8	1345048	1346917	187.4	149		864	EOG091B03AY	Complete	Group14	6224166	6227238	1221.5	681		864	EOG091G0W86	Complete	Group15	7913344	7913793	97.5	125
865	EOG091B03B5	Complete	Group7_2	1791583	1798163	1670.6	809		865	EOG091G0WLL	Complete	Group4_1	9930119	9931042	201.6	111		865	EOG091B03B5	Complete	Group7	7460113	7471819	1668.8	809		865	EOG091G0W8V	Missing
866	EOG091B03B7	Complete	Group3_1	3227272	3231272	717.6	622		866	EOG091G0WPV	Complete	Group5_4	7633396	7634054	107.1	99		866	EOG091B03B7	Complete	Group3	1777894	1780784	754.8	629		866	EOG091G0W96	Complete	Group12	10590940	10591269	152.1	85
867	EOG091B03BA	Complete	Group1_8	265383	268834	1451.3	738		867	EOG091G0WT4	Complete	Group5_1	139904	140772	166.4	89		867	EOG091B03BA	Complete	Group1	24712030	24715483	1451.3	738		867	EOG091G0WAL	Complete	Group4	2760438	2761574	247.7	160
868	EOG091B03BI	Complete	Group1_1	6841940	6845046	1366.2	703		868	EOG091G0WUF	Complete	Group8_4	3644214	3645188	91.6	53		868	EOG091B03BI	Complete	Group1	7756788	7759894	1366.2	703		868	EOG091G0WCB	Complete	Group10	6211009	6211912	187	149
869	EOG091B03BJ	Complete	Group6_7	7113280	7118119	1486.4	742		869	EOG091G0WZ0	Complete	Group8_3	530765	532638	211.6	212		869	EOG091B03BJ	Complete	Group6	6348847	6353490	1486.7	742		869	EOG091G0WLL	Complete	Group4	9027556	9028479	201.6	111
870	EOG091B03BO	Complete	Group12_3	354268	360141	1578.6	763		870	EOG091G0X1V	Complete	Group8_5	241983	242363	115.7	104		870	EOG091B03BO	Complete	Group12	8076095	8081969	1582	783		870	EOG091G0WPV	Complete	Group5	13844425	13845083	107.4	99
871	EOG091B03BR	Complete	Group1_1	7082697	7086309	835.8	713		871	EOG091G0X1Z	Complete	Group2_1	8131454	8132291	153.5	78		871	EOG091B03BR	Complete	Group1	8071517	8075129	835.8	713		871	EOG091G0WT4	Complete	GroupUN	7296656	7297383	166.7	89
872	EOG091B03BV	Complete	Group7_2	6818492	6821597	1100.4	783		872	EOG091G0X3B	Complete	Group12_1	992441	992970	134.3	93		872	EOG091B03BV	Complete	Group7	12782020	12785122	1099.6	772		872	EOG091G0WUF	Complete	Group8	7038664	7039644	91.6	53
873	EOG091B03BY	Complete	Group11_5	3223966	3227526	1561.7	735		873	EOG091G0X8F	Complete	Group5_1	242018	243347	231	126		873	EOG091B03BY	Complete	Group11	13296764	13300324	1561.7	735		873	EOG091G0WZ0	Complete	Group8	2710988	2712861	211.6	212
874	EOG091B03C4	Complete	Group1_10	1141788	1145548	1505.7	763		874	EOG091G0XHF	Complete	Group1_1	5311116	5311794	144.4	185		874	EOG091B03C4	Complete	Group1	28308855	28312623	1504.7	763		874	EOG091G0X1V	Complete	Group8	8353790	8354170	115.7	104
875	EOG091B03C7	Complete	Group4_1	5220258	5225404	1747.4	953		875	EOG091G0XKP	Complete	Group1_10	1111686	1117610	213.3	307		875	EOG091B03C7	Complete	Group4	3828959	3834133	1743.4	953		875	EOG091G0X1Z	Complete	Group2	7044784	7045622	153.5	78
876	EOG091B03C8	Complete	Group2_2	1401978	1411858	1043.3	510		876	EOG091G0XN1	Complete	Group5_4	7796465	7797359	124.1	80		876	EOG091B03C8	Complete	Group2	10384802	10394730	1041.5	510		876	EOG091G0X3B	Complete	Group12	1489476	1490005	134.3	93
877	EOG091B03C9	Complete	Group5_4	6577440	6586302	1290.9	691		877	EOG091G0XQ3	Complete	Group13_1	3465083	3466076	165.3	157		877	EOG091B03C9	Complete	Group5	12976383	12995548	1212	689		877	EOG091G0X8F	Complete	GroupUN	7194375	7195704	231	126
878	EOG091B03CA	Complete	Group1_3	2349043	2358608	1304.3	722		878	EOG091G0XRQ	Complete	Group1_9	141496	142426	156	142		878	EOG091B03CA	Complete	Group1	14094081	14109510	1303.1	723		878	EOG091G0XHF	Complete	Group1	5684669	5685347	144.4	185
879	EOG091B03CB	Complete	Group14_1	3369973	3377088	861	469		879	EOG091G0XVD	Complete	Group15_1	9274718	9275476	151.3	94		879	EOG091B03CB	Complete	Group14	2922881	2930056	860.9	469		879	EOG091G0XKP	Missing
880	EOG091B03CC	Complete	Group2_1	2076301	2079966	772.3	719		880	EOG091G0XXE	Complete	Group2_1	5553048	5553863	143.9	171		880	EOG091B03CC	Complete	GroupUN	18294623	18298289	772.3	719		880	EOG091G0XN1	Complete	Group5	13680809	13681703	124.1	80
881	EOG091B03CD	Complete	Group7_2	5584482	5588215	1465.8	670		881	EOG091G0XXM	Complete	Group15_1	7552723	7553351	121	83		881	EOG091B03CD	Complete	Group7	11406320	11410053	1465.8	670		881	EOG091G0XQ3	Complete	Group13	1831004	1831997	165.3	157
882	EOG091B03CG	Complete	Group2_1	4722543	4729203	1352.3	630		882	EOG091G0XYP	Complete	Group10_10	3359437	3360212	135.9	114		882	EOG091B03CG	Complete	Group2	3191170	3197835	1307.6	607		882	EOG091G0XRQ	Complete	Group1	23652274	23653113	156	142
883	EOG091B03CH	Complete	Group13_4	935226	938783	1703.6	797		883	EOG091G0XZC	Complete	Group14_1	6875005	6875859	198.8	144		883	EOG091B03CH	Complete	Group13	4558997	4562555	1703.6	797		883	EOG091G0XVD	Complete	Group15	9756920	9757678	151.3	94
884	EOG091B03CK	Complete	Group5_4	7080517	7087553	1375.2	626		884	EOG091G0Y05	Complete	Group14_1	2452107	2452433	139.9	89		884	EOG091B03CK	Complete	Group5	13487827	13511917	1002	459		884	EOG091G0XXE	Complete	Group2	4188946	4189762	152.5	174
885	EOG091B03CL	Complete	Group6_7	3244741	3252627	1613.5	898		885	EOG091G0Y09	Complete	Group9_3	3622238	3623021	206.7	119		885	EOG091B03CL	Complete	Group6	9306432	9314315	1594	898		885	EOG091G0XXM	Complete	Group15	8016166	8016794	121	83
886	EOG091B03CQ	Complete	Group16_1	1949415	1954145	735.4	380		886	EOG091G0Y35	Complete	Group5_4	7548207	7548697	149.9	90		886	EOG091B03CQ	Complete	Group16	1091300	1103934	734.6	380		886	EOG091G0XYP	Complete	Group10	12509123	12509898	135.9	114
887	EOG091B03CX	Complete	Group3_2	822456	827016	1551.1	730		887	EOG091G0Y6M	Complete	Group4_1	11112959	11113887	126.5	103		887	EOG091B03CX	Complete	Group3	2399472	2404032	1551.1	730		887	EOG091G0XZC	Complete	Group14	6253205	6254059	198.8	144
888	EOG091B03D1	Complete	Group16_2	199111	204847	1382.4	725		888	EOG091G0Y96	Complete	Group9_3	4441167	4441932	94.9	75		888	EOG091B03D1	Complete	Group16	4901985	4907731	1382.4	725		888	EOG091G0Y05	Complete	Group14	1850095	1850421	139.9	89
889	EOG091B03D7	Complete	Group4_1	11898978	11902704	1461.7	742		889	EOG091G0YBP	Missing							889	EOG091B03D7	Complete	Group4	9769822	9773548	1461.7	742		889	EOG091G0Y09	Complete	Group9	6189251	6190035	206.7	119
890	EOG091B03DF	Complete	Group10_10	1422223	1427772	1407.6	712		890	EOG091G0YCT	Complete	Group2_1	2275689	2275991	145.9	87		890	EOG091B03DF	Complete	Group10	9910517	9921898	1276.8	700		890	EOG091G0Y35	Complete	Group5	13929517	13930007	149.9	90
891	EOG091B03DL	Complete	Group15_1	1881869	1886233	942.7	698		891	EOG091G0YHX	Complete	Group8_5	1975164	1975665	199.3	99		891	EOG091B03DL	Complete	Group15	1418381	1422786	1042.2	653		891	EOG091G0Y6M	Complete	Group4	10558445	10559374	126.5	103
892	EOG091B03DM	Complete	Group1_3	907014	909620	1110.7	711		892	EOG091G0YK9	Complete	Group10_10	3264580	3266034	106.3	103		892	EOG091B03DM	Complete	Group1	12015764	12018370	1110.7	711		892	EOG091G0Y96	Complete	Group9	7022889	7023654	94.9	75
893	EOG091B03DR	Complete	Group6_1	1685675	1690772	1430.3	842		893	EOG091G0YP6	Complete	Group12_3	631992	632615	150.3	100		893	EOG091B03DR	Complete	Group6	1331949	1337046	1430.3	842		893	EOG091G0YBP	Missing
894	EOG091B03DV	Complete	Group16_1	1185324	1188227	1014.3	501		894	EOG091G0YU6	Duplicated	Group1_4	990740	992186	171.2	86		894	EOG091B03DV	Complete	Group16	1849334	1862128	1014.8	501		894	EOG091G0YCT	Complete	GroupUN	24986117	24986419	145.9	87
895	EOG091B03DX	Complete	Group16_1	1178392	1184381	1769.6	1081		895	EOG091G0YU6	Duplicated	Group1_4	999350	1004888	165.9	83		895	EOG091B03DX	Complete	Group16	1863072	1869069	1748.9	1031		895	EOG091G0YHX	Complete	Group8	9775952	9776453	199.3	99
896	EOG091B03E0	Complete	Group11_2	415522	419863	1007.7	833		896	EOG091G0YUO	Complete	Group7_1	1327288	1330187	91.2	84		896	EOG091B03E0	Complete	Group11	878799	883155	1072.3	839		896	EOG091G0YK9	Complete	Group10	12402918	12404372	106.3	103
897	EOG091B03E5	Complete	Group10_10	1294688	1297825	776.3	726		897	EOG091G0YVI	Complete	Group11_3	2222358	2222958	230.5	116		897	EOG091B03E5	Complete	Group10	10041052	10044189	776.3	726		897	EOG091G0YP6	Complete	Group12	11720263	11720887	150.3	100
898	EOG091B03E8	Complete	Group5_4	6013208	6019130	1835.3	972		898	EOG091G0YY3	Missing							898	EOG091B03E8	Complete	Group5	12298666	12304591	1835.3	972		898	EOG091G0YU6	Complete	Group1	20096499	20096917	173.4	90
899	EOG091B03EA	Complete	Group3_2	4560664	4564077	1431.9	682		899	EOG091G0YYA	Complete	Group14_1	9099289	9100377	165.5	142		899	EOG091B03EA	Complete	Group3	7261048	7264461	1431.9	682		899	EOG091G0YUO	Complete	Group7	2249168	2252069	91.2	84
900	EOG091B03EH	Complete	Group9_1	1674190	1677706	1619.8	733		900	EOG091G0YZ0	Complete	Group1_3	4279117	4279586	136.2	90		900	EOG091B03EH	Complete	GroupUN	9676674	9680191	1619.8	733		900	EOG091G0YVI	Complete	Group11	5085345	5085946	230.5	116
901	EOG091B03EI	Complete	Group11_5	363338	368174	1296.2	691		901	EOG091G0Z43	Complete	Group5_1	374452	375729	83.7	61		901	EOG091B03EI	Complete	Group11	10420575	10425411	1296.6	691		901	EOG091G0YY3	Missing
902	EOG091B03F3	Complete	Group5_1	3000362	3005902	1782.2	871		902	EOG091G0Z4E	Complete	Group10_7	695321	696292	178.7	116		902	EOG091B03F3	Complete	Group5	2567854	2573397	1782.2	871		902	EOG091G0YYA	Complete	Group14	7625660	7626749	165.5	142
903	EOG091B03FC	Complete	Group11_4	822550	830123	1571.4	766		903	EOG091G0Z6N	Complete	Group2_1	78523	79271	165.6	87		903	EOG091B03FC	Complete	Group11	7589860	7599380	1571.3	766		903	EOG091G0YZ0	Complete	GroupUN	25306675	25307144	136.2	90
904	EOG091B03FD	Complete	Group9_3	3990451	3994190	865.6	768		904	EOG091G0Z6Z	Complete	Group5_4	6641420	6642165	128.3	84		904	EOG091B03FD	Complete	Group9	6559227	6562027	757.6	609		904	EOG091G0Z43	Complete	GroupUN	27538098	27539377	83.7	61
905	EOG091B03FF	Complete	Group5_4	3473550	3481972	1460.3	744		905	EOG091G0Z7J	Complete	Group1_1	4585472	4587261	117.9	310		905	EOG091B03FF	Complete	Group5	11677222	11681910	1297.6	664		905	EOG091G0Z4E	Complete	Group10	5069664	5070636	178.7	116
906	EOG091B03FG	Complete	Group3_2	4993609	5002532	954.6	948		906	EOG091G0ZDR	Complete	Group8_3	701250	701753	208.9	119		906	EOG091B03FG	Complete	Group3	7697050	7701203	1274.4	1017		906	EOG091G0Z6N	Complete	GroupUN	5122155	5131357	165.4	88
907	EOG091B03FK	Complete	Group2_1	9444952	9448516	1378.5	678		907	EOG091G0ZEJ	Complete	Group2_1	1629659	1630573	127.3	149		907	EOG091B03FK	Complete	Group2	7444231	7448143	1378.5	678		907	EOG091G0Z6Z	Complete	Group5	13050857	13051605	128.2	84
908	EOG091B03FP	Complete	Group1_1	2083698	2088287	1421.1	696		908	EOG091G0ZLI	Complete	Group3_2	4643608	4643865	179.5	76		908	EOG091B03FP	Complete	Group1	1550652	1555247	1421.1	696		908	EOG091G0Z7J	Complete	Group1	4648785	4650575	115.8	338
909	EOG091B03FR	Complete	Group13_4	74875	80110	1316.1	690		909	EOG091G0ZLQ	Complete	Group1_1	4560387	4561258	166.3	112		909	EOG091B03FR	Complete	Group13	5418590	5423827	1318	690		909	EOG091G0ZDR	Complete	Group8	2883713	2884216	208.9	119
910	EOG091B03FS	Complete	Group6_7	3255849	3263020	1290.4	661		910	EOG091G0ZNH	Missing							910	EOG091B03FS	Complete	Group6	9317178	9324354	1290.4	661		910	EOG091G0ZEJ	Complete	GroupUN	17246049	17246963	127.3	149
911	EOG091B03FV	Complete	Group8_3	614475	617708	1251.3	680		911	EOG091G0ZRG	Complete	Group7_1	2197694	2198391	236.3	127		911	EOG091B03FV	Complete	Group8	2796880	2800113	1251.3	680		911	EOG091G0ZLI	Complete	Group3	7345308	7345565	179.5	76
912	EOG091B03FW	Complete	Group1_10	627408	632833	1364.9	656		912	EOG091G0ZTA	Complete	Group3_2	732464	733451	149.1	159		912	EOG091B03FW	Complete	Group1	26647789	26653224	1364.9	656		912	EOG091G0ZLQ	Missing
913	EOG091B03FZ	Complete	Group11_4	2527592	2531342	1428.6	834		913	EOG091G0ZUA	Complete	Group9_3	1898248	1899315	170.7	101		913	EOG091B03FZ	Complete	Group11	9390779	9394529	1428.6	834		913	EOG091G0ZNH	Missing
914	EOG091B03G8	Complete	Group11_5	2641815	2644842	1728.3	795		914	EOG091G0ZWE	Complete	Group8_3	133887	134445	186	95		914	EOG091B03G8	Complete	Group11	12714239	12717266	1728.3	795		914	EOG091G0ZRG	Complete	Group7	2945172	2945869	236.3	127
915	EOG091B03GD	Complete	Group9_3	7845102	7848718	1618.8	711		915	EOG091G105E	Complete	Group15_1	7418848	7419672	157.4	113		915	EOG091B03GD	Complete	Group9	9826141	9831696	1611.5	709		915	EOG091G0ZTA	Complete	Group3	2492888	2493867	149.1	159
916	EOG091B03GG	Complete	Group6_7	10261354	10264996	1495.1	728		916	EOG091G107U	Complete	Group3_2	127778	128733	147.2	79		916	EOG091B03GG	Complete	Group6	17093031	17096673	1495.1	728		916	EOG091G0ZUA	Complete	Group9	4440174	4441242	170.7	101
917	EOG091B03GK	Complete	Group11_5	1409238	1411594	1098.7	471		917	EOG091G1081	Complete	Group5_4	3297022	3297551	135.2	89		917	EOG091B03GK	Complete	Group11	11467330	11469694	1098.7	471		917	EOG091G0ZWE	Complete	Group8	2315202	2315760	186	95
918	EOG091B03GS	Complete	Group15_1	7262837	7270506	1422.8	749		918	EOG091G10CG	Complete	Group11_2	2078607	2079098	170.3	79		918	EOG091B03GS	Complete	Group15	7706667	7717678	1422.5	749		918	EOG091G105E	Complete	Group15	7882003	7882827	157.4	113
919	EOG091B03HI	Complete	Group1_3	4331224	4346092	912.3	579		919	EOG091G10FG	Complete	Group8_3	543709	544719	140.5	74		919	EOG091B03HI	Complete	Group1	15708676	15724326	910.9	578		919	EOG091G107U	Complete	Group3	3097681	3098637	147.2	79
920	EOG091B03HK	Complete	Group1_3	2337094	2341319	1885.2	909		920	EOG091G10IX	Complete	Group7_2	5363437	5364034	198.2	110		920	EOG091B03HK	Complete	Group1	14117237	14121679	1885	909		920	EOG091G1081	Complete	Group5	11856924	11857453	135.2	89
921	EOG091B03HL	Complete	Group14_3	329353	331970	1405.5	712		921	EOG091G10MO	Missing							921	EOG091B03HL	Complete	Group14	8923959	8926576	1405.5	712		921	EOG091G10CG	Complete	Group11	3105362	3105853	170.3	79
922	EOG091B03HW	Complete	Group11_5	2135011	2145795	1315.1	658		922	EOG091G10O5	Complete	Group8_5	4424788	4427949	520	347		922	EOG091B03HW	Complete	Group11	12206118	12216892	1315.1	658		922	EOG091G10FG	Complete	Group8	2723936	2724947	140.5	74
[truncated: 3,504 more rows]

## Sheet: S5 Mitochondrial features
Table S5. Features located in the mitochondrial sequence of the hybrid assembly (Amel_HAv3)
Canonical mitochondrial sequence features were downloaded from accession NC_001566 for Amel4.5
[truncated: 43 more rows]

## Sheet: S6 Repeat comparisons
Table S6. Repeat density in the hybrid assembly (HA) and Amel4.5
[truncated: 75 more rows]

[truncated: 2 more sheets: S7 AvaI and AluI repeats, S8 Repeats by genomic region]
